# Supplementary material for: 1-[2-(2,4-Dichloro­benz­yloxy)-2-phenyl­ethyl]-1H-1,2,4-triazole
Source: Acta Crystallogr Sect E Struct Rep Online. 2008 Nov 29;64(Pt 12):o2465. doi: 10.1107/S1600536808039196 (PMC2959862; doi:10.1107/S1600536808039196)
Supplement: Supplementary file 1 [file e-64-o2465-sup1.cif]

##############################################################################
###                                                                        ###
###        Electronic paper (Acta Crystallographica Section E)             ###
###                                                                        ###
##############################################################################
#                                                                            #
# This CIF contains the data in a paper accepted for publication in Acta     #
# Crystallographica Section E. It conforms to the requirements of Notes      #
# for Authors for Section E, and has been peer reviewed under the auspices   #
# of the IUCr Commission on Journals.                                        #
#                                                                            #
# Full details of the Crystallographic Information File format               #
# are given in the paper "The Crystallographic Information File (CIF):       #
# a New Standard Archive File for Crystallography" by S. R. Hall, F. H.      #
# Allen and I. D. Brown [Acta Cryst. (1991), A47, 655-685].                  #
#                                                                            #
# The current version of the core CIF dictionary is obtainable from          #
# ftp://ftp.iucr.org/pub/cif_core.dic. The current version number is 2.4.    #
#                                                                            #
# Software is freely available for graphical display of the structure(s) in  #
# this CIF.  For information consult the CIF home page http://www.iucr.org/  #
# cif/home.html                                                              #
#                                                                            #
# This file may be used for bona fide research purposes within the           #
# scientific community so long as proper attribution is given to the journal # 
# article from which it was obtained.                                        #
#                                                                            #
##############################################################################
                                             
data_I
_audit_creation_method     SHELXL-97
_chemical_name_systematic
;
1-[2-(2,4-Dichlorobenzyloxy)-2-phenylethyl]-1<i>H</i>-1,2,4-triazole
;
_chemical_name_common     ?
_chemical_formula_moiety     'C17 H15 Cl2 N3 O'
_chemical_formula_sum     'C17 H15 Cl2 N3 O'
_chemical_formula_iupac     'C17 H15 Cl2 N3 O'
_chemical_formula_weight     348.22
_chemical_melting_point     ?
_symmetry_cell_setting     monoclinic
_symmetry_space_group_name_H-M     'P 21/n'
_symmetry_space_group_name_Hall     '-P 2yn'
loop_
    _symmetry_equiv_pos_as_xyz
    'x, y, z'
    '-x+1/2, y+1/2, -z+1/2'
    '-x, -y, -z'
    'x-1/2, -y-1/2, z-1/2'
_cell_length_a     10.5630(3)
_cell_length_b     13.7933(5)
_cell_length_c     11.4437(4)
_cell_angle_alpha     90.00
_cell_angle_beta     101.840(2)
_cell_angle_gamma     90.00
_cell_volume     1631.86(10)
_cell_formula_units_Z     4
_cell_measurement_reflns_used     1196
_cell_measurement_theta_min     2.34
_cell_measurement_theta_max     28.32
_cell_measurement_temperature     296(2)
_exptl_crystal_description     rod-shaped
_exptl_crystal_colour     colorless
_exptl_crystal_size_max     0.35
_exptl_crystal_size_mid     0.25
_exptl_crystal_size_min     0.15
_exptl_crystal_density_diffrn     1.417
_exptl_crystal_density_meas     ?
_exptl_crystal_density_method     'not measured'
_exptl_crystal_F_000     720
_exptl_absorpt_coefficient_mu     0.405
_exptl_absorpt_correction_type     multi-scan
_exptl_absorpt_process_details     '(SADABS; Bruker, 2005)'
_exptl_absorpt_correction_T_min     0.8712
_exptl_absorpt_correction_T_max     0.9417
_exptl_special_details
;
;
_diffrn_ambient_temperature     296(2)
_diffrn_radiation_type     MoK\a
_diffrn_radiation_wavelength     0.71073
_diffrn_radiation_source     'fine-focus sealed tube'
_diffrn_radiation_monochromator     graphite
_diffrn_measurement_device_type     'Bruker Kappa APEXII CCD'
_diffrn_measurement_method     \w
_diffrn_detector_area_resol_mean     7.40
_diffrn_reflns_number     17794
_diffrn_reflns_av_R_equivalents     0.0260
_diffrn_reflns_av_sigmaI/netI     0.0195
_diffrn_reflns_theta_min     2.34
_diffrn_reflns_theta_max     28.32
_diffrn_reflns_theta_full     28.32
_diffrn_measured_fraction_theta_max     0.997
_diffrn_measured_fraction_theta_full     0.997
_diffrn_reflns_limit_h_min     -14
_diffrn_reflns_limit_h_max     14
_diffrn_reflns_limit_k_min     -18
_diffrn_reflns_limit_k_max     18
_diffrn_reflns_limit_l_min     -15
_diffrn_reflns_limit_l_max     14
_diffrn_standards_number     0
_diffrn_standards_interval_count     ?
_diffrn_standards_interval_time     ?
_diffrn_standards_decay_%     0
_refine_special_details
;
Refinement of <i>F</i>^2^ against ALL reflections. The weighted <i>R</i>-factor
<i>wR</i> and goodness of fit <i>S</i> are based on <i>F</i>^2^, conventional
<i>R</i>-factors <i>R</i> are based on <i>F</i>, with <i>F</i> set to zero for
negative <i>F</i>^2^. The threshold expression of <i>F</i>^2^ >
\s(<i>F</i>^2^) is used only for calculating <i>R</i>-factors(gt) <i>etc</i>.
and is not relevant to the choice of reflections for refinement.
<i>R</i>-factors based on <i>F</i>^2^ are statistically about twice as large
as those based on <i>F</i>, and <i>R</i>- factors based on ALL data will be
even larger.
;
_reflns_number_total     4055
_reflns_number_gt     3135
_reflns_threshold_expression     I>2\s(I)
_refine_ls_structure_factor_coef     Fsqd
_refine_ls_matrix_type     full
_refine_ls_R_factor_all     0.0518
_refine_ls_R_factor_gt     0.0367
_refine_ls_wR_factor_gt     0.0925
_refine_ls_wR_factor_ref     0.1041
_refine_ls_goodness_of_fit_ref     1.041
_refine_ls_restrained_S_all     1.041
_refine_ls_number_reflns     4055
_refine_ls_number_parameters     208
_refine_ls_number_restraints     0
_refine_ls_hydrogen_treatment     constr
_refine_ls_weighting_scheme     calc
_refine_ls_weighting_details
         'calc w=1/[\s^2^(Fo^2^)+(0.0424P)^2^+0.5043P] where P=(Fo^2^+2Fc^2^)/3'
_atom_sites_solution_hydrogens     geom
_atom_sites_solution_primary     direct
_atom_sites_solution_secondary     difmap
_refine_ls_shift/su_max     ?
_refine_ls_shift/su_max_lt     0.001
_refine_ls_shift/su_mean     0.000
_refine_diff_density_max     0.319
_refine_diff_density_min     -0.241
_refine_ls_extinction_method     none
_refine_ls_extinction_coef     ?
loop_
    _atom_type_symbol
    _atom_type_description
    _atom_type_scat_dispersion_real
    _atom_type_scat_dispersion_imag
    _atom_type_scat_source
    'C' 'C' 0.0033 0.0016
                         'International Tables Vol C Tables 4.2.6.8 and 6.1.1.4'
    'H' 'H' 0.0000 0.0000
                         'International Tables Vol C Tables 4.2.6.8 and 6.1.1.4'
    'Cl' 'Cl' 0.1484 0.1585
                         'International Tables Vol C Tables 4.2.6.8 and 6.1.1.4'
    'N' 'N' 0.0061 0.0033
                         'International Tables Vol C Tables 4.2.6.8 and 6.1.1.4'
    'O' 'O' 0.0106 0.0060
                         'International Tables Vol C Tables 4.2.6.8 and 6.1.1.4'
_computing_data_collection     'APEX2 (Bruker, 2007)'
_computing_cell_refinement     'SAINT (Bruker, 2007)'
_computing_data_reduction     'SAINT (Bruker, 2007)'
_computing_structure_solution     'SHELXS97 (Sheldrick, 2008)'
_computing_structure_refinement     'SHELXL97 (Sheldrick, 2008)'
_computing_molecular_graphics     'ORTEP-3 for Windows (Farrugia, 1997)'
_computing_publication_material     'WinGX (Farrugia, 1999)'
loop_
    _atom_site_type_symbol
    _atom_site_label
    _atom_site_fract_x
    _atom_site_fract_y
    _atom_site_fract_z
    _atom_site_U_iso_or_equiv
    _atom_site_adp_type
    _atom_site_calc_flag
    _atom_site_refinement_flags
    _atom_site_occupancy
    _atom_site_disorder_assembly
    _atom_site_disorder_group
    Cl Cl1 0.52852(6) 0.29276(4) -0.26180(4) 0.07651(18) Uani d . 1 . .
    Cl Cl2 0.34215(4) 0.12684(4) 0.09114(5) 0.06649(16) Uani d . 1 . .
    O O1 0.74240(10) 0.02400(8) 0.22002(9) 0.0471(3) Uani d . 1 . .
    N N1 0.93446(12) -0.11684(10) 0.21096(11) 0.0455(3) Uani d . 1 . .
    N N2 0.90960(15) -0.21005(11) 0.17678(14) 0.0566(4) Uani d . 1 . .
    N N3 0.99426(14) -0.12858(12) 0.04041(13) 0.0576(4) Uani d . 1 . .
    C C1 0.94814(17) -0.21219(14) 0.07456(16) 0.0558(4) Uani d . 1 . .
    H H1 0.9437 -0.2683 0.0288 0.067 Uiso calc R 1 . .
    C C2 0.98325(16) -0.07037(14) 0.12863(15) 0.0541(4) Uani d . 1 . .
    H H2 1.0065 -0.0052 0.1329 0.065 Uiso calc R 1 . .
    C C3 0.90367(16) -0.08020(14) 0.32066(13) 0.0508(4) Uani d . 1 . .
    H H3A 0.9575 -0.0242 0.3472 0.061 Uiso calc R 1 . .
    H H3B 0.9237 -0.1296 0.3820 0.061 Uiso calc R 1 . .
    C C4 0.76226(14) -0.05147(12) 0.30597(12) 0.0420(3) Uani d . 1 . .
    H H4 0.7075 -0.1069 0.2751 0.050 Uiso calc R 1 . .
    C C5 0.73484(14) -0.02155(11) 0.42542(12) 0.0399(3) Uani d . 1 . .
    C C6 0.77537(18) 0.06624(13) 0.47606(15) 0.0557(4) Uani d . 1 . .
    H H6 0.8178 0.1096 0.4351 0.067 Uiso calc R 1 . .
    C C7 0.7537(2) 0.09083(14) 0.58750(16) 0.0615(5) Uani d . 1 . .
    H H7 0.7809 0.1507 0.6207 0.074 Uiso calc R 1 . .
    C C8 0.6926(2) 0.02748(16) 0.64868(17) 0.0668(5) Uani d . 1 . .
    H H8 0.6784 0.0440 0.7237 0.080 Uiso calc R 1 . .
    C C9 0.6523(2) -0.06017(17) 0.59975(18) 0.0803(7) Uani d . 1 . .
    H H9 0.6113 -0.1037 0.6418 0.096 Uiso calc R 1 . .
    C C10 0.6723(2) -0.08442(14) 0.48764(16) 0.0612(5) Uani d . 1 . .
    H H10 0.6431 -0.1438 0.4541 0.073 Uiso calc R 1 . .
    C C11 0.61158(14) 0.05336(12) 0.18708(13) 0.0423(3) Uani d . 1 . .
    H H11A 0.5879 0.0904 0.2514 0.051 Uiso calc R 1 . .
    H H11B 0.5560 -0.0032 0.1725 0.051 Uiso calc R 1 . .
    C C12 0.59372(13) 0.11430(10) 0.07624(12) 0.0384(3) Uani d . 1 . .
    C C13 0.69449(15) 0.13512(12) 0.01952(13) 0.0462(4) Uani d . 1 . .
    H H13 0.7767 0.1113 0.0512 0.055 Uiso calc R 1 . .
    C C14 0.67532(17) 0.19065(13) -0.08330(14) 0.0516(4) Uani d . 1 . .
    H H14 0.7441 0.2042 -0.1201 0.062 Uiso calc R 1 . .
    C C15 0.55413(17) 0.22549(12) -0.13037(13) 0.0493(4) Uani d . 1 . .
    C C16 0.45097(16) 0.20677(11) -0.07723(14) 0.0472(4) Uani d . 1 . .
    H H16 0.3689 0.2305 -0.1097 0.057 Uiso calc R 1 . .
    C C17 0.47304(14) 0.15158(11) 0.02584(13) 0.0414(3) Uani d . 1 . .
loop_
    _atom_site_aniso_label
    _atom_site_aniso_U_11
    _atom_site_aniso_U_22
    _atom_site_aniso_U_33
    _atom_site_aniso_U_12
    _atom_site_aniso_U_13
    _atom_site_aniso_U_23
    Cl1 0.0977(4) 0.0735(3) 0.0540(3) 0.0099(3) 0.0054(2) 0.0273(2)
    Cl2 0.0427(2) 0.0853(4) 0.0740(3) 0.0131(2) 0.0178(2) 0.0169(2)
    O1 0.0397(5) 0.0633(7) 0.0391(5) 0.0109(5) 0.0102(4) 0.0171(5)
    N1 0.0429(7) 0.0529(8) 0.0419(7) 0.0123(6) 0.0114(5) 0.0047(6)
    N2 0.0617(9) 0.0497(8) 0.0615(9) 0.0087(7) 0.0194(7) 0.0056(7)
    N3 0.0511(8) 0.0718(10) 0.0559(8) 0.0001(7) 0.0246(7) -0.0063(7)
    C1 0.0504(9) 0.0594(11) 0.0600(10) 0.0083(8) 0.0170(8) -0.0083(8)
    C2 0.0532(9) 0.0570(10) 0.0563(10) -0.0027(8) 0.0214(8) -0.0003(8)
    C3 0.0498(9) 0.0656(11) 0.0367(7) 0.0176(8) 0.0081(6) 0.0062(7)
    C4 0.0447(8) 0.0478(8) 0.0340(7) 0.0067(6) 0.0093(6) 0.0057(6)
    C5 0.0413(7) 0.0441(8) 0.0342(7) 0.0067(6) 0.0074(6) 0.0038(6)
    C6 0.0672(11) 0.0508(10) 0.0492(9) -0.0085(8) 0.0125(8) 0.0027(7)
    C7 0.0751(12) 0.0524(10) 0.0533(10) 0.0016(9) 0.0043(9) -0.0124(8)
    C8 0.0790(13) 0.0802(14) 0.0453(9) 0.0048(11) 0.0223(9) -0.0111(9)
    C9 0.1129(18) 0.0828(15) 0.0574(11) -0.0245(13) 0.0460(12) -0.0075(11)
    C10 0.0840(13) 0.0552(10) 0.0509(9) -0.0154(9) 0.0291(9) -0.0069(8)
    C11 0.0389(7) 0.0511(9) 0.0378(7) 0.0090(6) 0.0103(6) 0.0060(6)
    C12 0.0407(7) 0.0402(8) 0.0334(6) 0.0047(6) 0.0055(5) -0.0018(6)
    C13 0.0413(8) 0.0567(9) 0.0402(8) 0.0082(7) 0.0073(6) 0.0060(7)
    C14 0.0535(9) 0.0578(10) 0.0448(8) 0.0019(7) 0.0128(7) 0.0085(7)
    C15 0.0646(10) 0.0430(9) 0.0373(7) 0.0048(7) 0.0033(7) 0.0056(6)
    C16 0.0493(9) 0.0432(8) 0.0442(8) 0.0108(7) -0.0014(7) -0.0013(6)
    C17 0.0405(7) 0.0412(8) 0.0418(7) 0.0050(6) 0.0064(6) -0.0037(6)
_geom_special_details
;
All e.s.d.'s (except the e.s.d. in the dihedral angle between two l.s. planes)
are estimated using the full covariance matrix. The cell e.s.d.'s are taken
into account individually in the estimation of e.s.d.'s in distances, angles
and torsion angles; correlations between e.s.d.'s in cell parameters are only
used when they are defined by crystal symmetry. An approximate (isotropic)
treatment of cell e.s.d.'s is used for estimating e.s.d.'s involving l.s.
planes.
;
loop_
    _geom_bond_atom_site_label_1
    _geom_bond_atom_site_label_2
    _geom_bond_site_symmetry_2
    _geom_bond_distance
    _geom_bond_publ_flag
    Cl1 C15 . 1.7404(16) ?
    Cl2 C17 . 1.7351(16) ?
    O1 C4 . 1.4178(17) ?
    O1 C11 . 1.4148(17) ?
    N1 N2 . 1.354(2) ?
    N1 C2 . 1.328(2) ?
    N1 C3 . 1.4508(19) ?
    N3 C1 . 1.341(2) ?
    N3 C2 . 1.314(2) ?
    C1 N2 . 1.315(2) ?
    C1 H1 . 0.9300 ?
    C2 H2 . 0.9300 ?
    C3 H3A . 0.9700 ?
    C3 H3B . 0.9700 ?
    C4 C3 . 1.521(2) ?
    C4 H4 . 0.9800 ?
    C5 C4 . 1.5117(19) ?
    C5 C6 . 1.373(2) ?
    C5 C10 . 1.375(2) ?
    C6 C7 . 1.383(2) ?
    C6 H6 . 0.9300 ?
    C7 H7 . 0.9300 ?
    C8 C7 . 1.362(3) ?
    C8 C9 . 1.363(3) ?
    C8 H8 . 0.9300 ?
    C9 C10 . 1.383(2) ?
    C9 H9 . 0.9300 ?
    C10 H10 . 0.9300 ?
    C11 H11A . 0.9700 ?
    C11 H11B . 0.9700 ?
    C12 C11 . 1.5010(19) ?
    C12 C13 . 1.386(2) ?
    C12 C17 . 1.386(2) ?
    C13 C14 . 1.384(2) ?
    C13 H13 . 0.9300 ?
    C14 H14 . 0.9300 ?
    C15 C14 . 1.370(2) ?
    C15 C16 . 1.377(2) ?
    C16 H16 . 0.9300 ?
    C17 C16 . 1.383(2) ?
loop_
    _geom_angle_atom_site_label_1
    _geom_angle_atom_site_label_2
    _geom_angle_atom_site_label_3
    _geom_angle_site_symmetry_1
    _geom_angle_site_symmetry_3
    _geom_angle
    _geom_angle_publ_flag
    C11 O1 C4 . . 113.10(11) ?
    N2 N1 C3 . . 121.08(14) ?
    C2 N1 N2 . . 109.51(14) ?
    C2 N1 C3 . . 129.37(15) ?
    C1 N2 N1 . . 101.60(14) ?
    C2 N3 C1 . . 101.94(14) ?
    N2 C1 N3 . . 115.92(16) ?
    N2 C1 H1 . . 122.0 ?
    N3 C1 H1 . . 122.0 ?
    N1 C2 H2 . . 124.5 ?
    N3 C2 N1 . . 111.02(16) ?
    N3 C2 H2 . . 124.5 ?
    N1 C3 C4 . . 112.62(13) ?
    N1 C3 H3A . . 109.1 ?
    N1 C3 H3B . . 109.1 ?
    C4 C3 H3A . . 109.1 ?
    C4 C3 H3B . . 109.1 ?
    H3A C3 H3B . . 107.8 ?
    O1 C4 C3 . . 105.67(12) ?
    O1 C4 C5 . . 113.48(12) ?
    O1 C4 H4 . . 109.3 ?
    C3 C4 H4 . . 109.3 ?
    C5 C4 C3 . . 109.70(12) ?
    C5 C4 H4 . . 109.3 ?
    C6 C5 C4 . . 121.44(14) ?
    C6 C5 C10 . . 118.65(15) ?
    C10 C5 C4 . . 119.86(14) ?
    C5 C6 C7 . . 120.62(17) ?
    C5 C6 H6 . . 119.7 ?
    C7 C6 H6 . . 119.7 ?
    C6 C7 H7 . . 119.9 ?
    C8 C7 C6 . . 120.13(17) ?
    C8 C7 H7 . . 119.9 ?
    C7 C8 C9 . . 119.91(17) ?
    C7 C8 H8 . . 120.0 ?
    C9 C8 H8 . . 120.0 ?
    C8 C9 C10 . . 120.08(19) ?
    C8 C9 H9 . . 120.0 ?
    C10 C9 H9 . . 120.0 ?
    C5 C10 C9 . . 120.59(18) ?
    C5 C10 H10 . . 119.7 ?
    C9 C10 H10 . . 119.7 ?
    O1 C11 C12 . . 109.39(11) ?
    O1 C11 H11A . . 109.8 ?
    O1 C11 H11B . . 109.8 ?
    C12 C11 H11A . . 109.8 ?
    C12 C11 H11B . . 109.8 ?
    H11A C11 H11B . . 108.2 ?
    C13 C12 C11 . . 122.44(13) ?
    C17 C12 C11 . . 120.33(13) ?
    C17 C12 C13 . . 117.22(13) ?
    C12 C13 H13 . . 119.3 ?
    C14 C13 C12 . . 121.37(14) ?
    C14 C13 H13 . . 119.3 ?
    C13 C14 H14 . . 120.3 ?
    C15 C14 C13 . . 119.37(15) ?
    C15 C14 H14 . . 120.3 ?
    C14 C15 Cl1 . . 119.59(14) ?
    C14 C15 C16 . . 121.40(14) ?
    C15 C16 C17 . . 118.01(14) ?
    C15 C16 H16 . . 121.0 ?
    C16 C15 Cl1 . . 119.00(13) ?
    C17 C16 H16 . . 121.0 ?
    C12 C17 Cl2 . . 119.60(12) ?
    C16 C17 Cl2 . . 117.76(12) ?
    C16 C17 C12 . . 122.62(14) ?
loop_
    _geom_torsion_atom_site_label_1
    _geom_torsion_atom_site_label_2
    _geom_torsion_atom_site_label_3
    _geom_torsion_atom_site_label_4
    _geom_torsion_site_symmetry_1
    _geom_torsion_site_symmetry_2
    _geom_torsion_site_symmetry_3
    _geom_torsion_site_symmetry_4
    _geom_torsion
    _geom_torsion_publ_flag
    C11 O1 C4 C5 . . . . -65.39(16) ?
    C11 O1 C4 C3 . . . . 174.37(13) ?
    C4 O1 C11 C12 . . . . -166.09(12) ?
    C2 N1 N2 C1 . . . . 0.78(17) ?
    C3 N1 N2 C1 . . . . 178.59(14) ?
    N2 N1 C2 N3 . . . . -0.86(19) ?
    C3 N1 C2 N3 . . . . -178.43(14) ?
    N2 N1 C3 C4 . . . . -81.93(18) ?
    C2 N1 C3 C4 . . . . 95.4(2) ?
    C1 N3 C2 N1 . . . . 0.51(19) ?
    C2 N3 C1 N2 . . . . 0.0(2) ?
    N3 C1 N2 N1 . . . . -0.5(2) ?
    O1 C4 C3 N1 . . . . -61.74(18) ?
    C5 C4 C3 N1 . . . . 175.58(14) ?
    C6 C5 C4 O1 . . . . -42.85(19) ?
    C6 C5 C4 C3 . . . . 75.08(19) ?
    C10 C5 C4 O1 . . . . 139.60(16) ?
    C10 C5 C4 C3 . . . . -102.47(18) ?
    C4 C5 C6 C7 . . . . -177.53(16) ?
    C10 C5 C6 C7 . . . . 0.0(3) ?
    C4 C5 C10 C9 . . . . 176.68(18) ?
    C6 C5 C10 C9 . . . . -0.9(3) ?
    C5 C6 C7 C8 . . . . 0.5(3) ?
    C9 C8 C7 C6 . . . . -0.2(3) ?
    C7 C8 C9 C10 . . . . -0.6(4) ?
    C8 C9 C10 C5 . . . . 1.2(4) ?
    C13 C12 C11 O1 . . . . 0.3(2) ?
    C17 C12 C11 O1 . . . . 179.72(13) ?
    C11 C12 C13 C14 . . . . 179.31(15) ?
    C17 C12 C13 C14 . . . . -0.1(2) ?
    C11 C12 C17 Cl2 . . . . -0.4(2) ?
    C11 C12 C17 C16 . . . . -178.91(14) ?
    C13 C12 C17 Cl2 . . . . 179.09(12) ?
    C13 C12 C17 C16 . . . . 0.5(2) ?
    C12 C13 C14 C15 . . . . -0.3(3) ?
    Cl1 C15 C14 C13 . . . . -178.35(13) ?
    C16 C15 C14 C13 . . . . 0.3(3) ?
    Cl1 C15 C16 C17 . . . . 178.75(12) ?
    C14 C15 C16 C17 . . . . 0.1(2) ?
    Cl2 C17 C16 C15 . . . . -179.10(12) ?
    C12 C17 C16 C15 . . . . -0.5(2) ?
loop_
    _geom_hbond_atom_site_label_D
    _geom_hbond_atom_site_label_H
    _geom_hbond_atom_site_label_A
    _geom_hbond_site_symmetry_A
    _geom_hbond_distance_DH
    _geom_hbond_distance_HA
    _geom_hbond_distance_DA
    _geom_hbond_angle_DHA
    _geom_hbond_publ_flag
    C13 H13 O1 . 0.93 2.37 2.7191(18) 102.00 yes
data_global
_journal_date_recd_electronic     2008-11-16
_journal_date_accepted     2008-11-21
_journal_name_full     'Acta Crystallographica, Section E'
_journal_year     2008
_journal_volume     64
_journal_issue     12
_journal_page_first     o2465
_journal_page_last     o2465
_journal_paper_category     QO
_journal_coeditor_code     SU2082
_publ_contact_author
;
Dr. Tuncer H\"okelek
Hacettepe University
Department of Physics
06800 Beytepe
Ankara
Turkey
;
_publ_contact_author_email     merzifon@hacettepe.edu.tr
_publ_contact_author_fax     '90(312)2352550'
_publ_contact_author_phone     '90(312)2977242'
_publ_section_title
;
1-[2-(2,4-Dichlorobenzyloxy)-2-phenylethyl]-1<i>H</i>-1,2,4-triazole
;
loop_
    _publ_author_name
    _publ_author_address
    '\"Ozel G\"uven, \"Ozden'
;
Zonguldak Karaelmas University,
Department of Chemistry,
67100 Zonguldak, Turkey
;
    'Tahtac\?i, Hakan'
;
Zonguldak Karaelmas University,
Department of Chemistry,
67100 Zonguldak, Turkey
;
    'Tahir, M. Nawaz'
;
Sargodha University,
Department of Physics,
Sargodha,
Pakistan
;
    'H\"okelek, Tuncer'
;
Hacettepe University,
Department of Physics,
06800 Beytepe
Ankara
Turkey
;
