# Supplementary material for: 1-[2-(2,4-Dichloro­benz­yloxy)-2-phenyl­ethyl]-1H-1,2,4-triazole
Source: Acta Crystallogr Sect E Struct Rep Online. 2008 Nov 29;64(Pt 12):o2465. doi: 10.1107/S1600536808039196 (PMC2959862; doi:10.1107/S1600536808039196)
Supplement: Supplementary file 2 [file e-64-o2465-Isup2.hkl]

#
# h,k,l, Fo-squared, sigma(Fo-squared), Fc and phi(calc)
#
data_I
_shelx_title ' ht20 in P 21/n'
_shelx_refln_list_code          6
_shelx_F_calc_maximum      164.01
_exptl_crystal_F_000       720.00
_reflns_d_resolution_high  0.7492
 
loop_
 _symmetry_equiv_pos_as_xyz
 'x, y, z'
 '-x+1/2, y+1/2, -z+1/2'
 '-x, -y, -z'
 'x-1/2, -y-1/2, z-1/2'
 
_cell_length_a    10.5630
_cell_length_b    13.7933
_cell_length_c    11.4437
_cell_angle_alpha  90.000
_cell_angle_beta  101.840
_cell_angle_gamma  90.000
 
loop_
 _refln_index_h
 _refln_index_k
 _refln_index_l
 _refln_F_squared_meas
 _refln_F_squared_sigma
 _refln_F_calc
 _refln_phase_calc
2 0 0 293.33 3.56 16.94 0.0
4 0 0 3604.68 40.54 58.18 0.0
6 0 0 0.49 0.68 1.78 0.0
8 0 0 1.72 0.98 1.51 0.0
10 0 0 238.06 5.97 15.17 180.0
12 0 0 131.58 9.96 12.01 0.0
1 1 0 163.50 2.62 13.70 180.0
2 1 0 3016.91 24.10 54.47 180.0
3 1 0 16874.62 133.88 130.76 0.0
4 1 0 6969.70 59.39 83.76 180.0
5 1 0 29.71 0.79 5.52 180.0
6 1 0 918.42 9.83 30.84 180.0
7 1 0 135.18 2.69 11.29 180.0
8 1 0 260.09 3.53 16.13 0.0
9 1 0 153.85 3.05 12.76 0.0
10 1 0 0.00 1.00 0.12 0.0
11 1 0 1.26 1.15 0.05 0.0
12 1 0 73.60 2.77 8.14 180.0
13 1 0 0.88 1.54 0.22 180.0
0 2 0 676.97 14.69 26.47 0.0
1 2 0 1028.45 9.85 33.16 180.0
2 2 0 23802.73 235.68 155.82 180.0
3 2 0 8716.07 71.75 92.94 180.0
4 2 0 193.36 2.08 13.22 0.0
5 2 0 10.72 0.53 3.96 0.0
6 2 0 592.19 7.29 23.42 180.0
7 2 0 1476.97 15.14 38.02 180.0
8 2 0 600.06 6.66 24.21 0.0
9 2 0 416.37 6.24 20.10 180.0
10 2 0 4.69 1.74 2.58 0.0
11 2 0 139.53 3.48 11.10 0.0
12 2 0 52.44 2.44 6.83 0.0
13 2 0 5.97 1.76 2.25 180.0
1 3 0 427.17 4.23 20.10 180.0
2 3 0 1292.73 12.36 35.66 0.0
3 3 0 2755.66 26.04 51.64 180.0
4 3 0 1340.08 12.90 36.33 180.0
5 3 0 48.23 0.95 6.29 0.0
6 3 0 174.69 2.19 12.87 0.0
7 3 0 228.40 4.46 15.04 0.0
8 3 0 799.98 9.16 28.01 0.0
9 3 0 260.73 4.88 16.33 180.0
10 3 0 10.31 1.83 3.92 180.0
11 3 0 1.71 1.50 1.24 0.0
12 3 0 59.74 2.56 7.12 180.0
13 3 0 0.00 1.67 0.59 0.0
0 4 0 2217.08 29.67 45.56 180.0
1 4 0 137.33 1.59 11.33 0.0
2 4 0 29.95 0.65 7.30 0.0
3 4 0 973.76 9.98 30.89 0.0
4 4 0 1821.66 18.39 42.02 0.0
5 4 0 1529.82 15.56 38.33 0.0
6 4 0 1343.71 13.80 36.51 180.0
7 4 0 7.11 1.05 2.54 180.0
8 4 0 36.61 2.70 5.99 0.0
9 4 0 80.92 2.54 9.37 0.0
10 4 0 4.48 1.30 2.23 180.0
11 4 0 29.65 2.40 4.59 0.0
12 4 0 63.44 3.04 7.91 180.0
13 4 0 1.09 1.77 1.71 180.0
1 5 0 680.11 7.96 27.05 0.0
2 5 0 1185.59 12.81 34.78 180.0
3 5 0 171.16 2.31 12.38 180.0
4 5 0 260.95 3.11 14.81 180.0
5 5 0 41.94 1.09 5.18 180.0
6 5 0 5.48 0.61 2.52 0.0
7 5 0 288.01 3.60 16.98 0.0
8 5 0 227.41 3.87 14.96 180.0
9 5 0 112.05 2.97 10.31 180.0
10 5 0 20.44 1.68 4.68 180.0
11 5 0 23.88 1.85 5.21 0.0
12 5 0 1.10 1.43 0.80 0.0
13 5 0 0.00 2.67 0.57 180.0
0 6 0 1244.33 19.09 34.33 180.0
1 6 0 257.26 3.68 17.65 0.0
2 6 0 49.51 1.50 6.53 180.0
3 6 0 350.03 4.54 18.87 180.0
4 6 0 171.91 3.31 12.53 0.0
5 6 0 1592.17 19.19 40.34 180.0
6 6 0 82.73 2.60 8.78 0.0
7 6 0 22.13 0.99 4.57 0.0
8 6 0 0.00 0.92 0.46 0.0
9 6 0 3.61 1.25 2.50 0.0
10 6 0 10.32 1.48 3.72 180.0
11 6 0 100.02 3.13 9.54 180.0
12 6 0 2.84 1.77 1.75 180.0
13 6 0 0.00 2.81 1.12 0.0
1 7 0 1767.87 24.10 42.48 180.0
2 7 0 153.30 2.61 13.76 180.0
3 7 0 1.05 0.62 1.72 180.0
4 7 0 1301.31 17.10 35.48 0.0
5 7 0 282.08 3.99 16.78 180.0
6 7 0 0.99 0.73 0.42 180.0
7 7 0 0.00 0.80 0.23 0.0
8 7 0 116.67 2.64 11.09 180.0
9 7 0 16.56 1.55 4.72 180.0
10 7 0 6.15 1.44 2.11 0.0
11 7 0 8.09 1.57 2.95 0.0
12 7 0 0.00 1.72 0.24 180.0
0 8 0 3.82 1.05 0.78 180.0
1 8 0 207.06 3.61 14.87 0.0
2 8 0 39.11 1.39 7.01 180.0
3 8 0 405.17 6.30 19.89 0.0
4 8 0 116.35 2.32 10.80 180.0
5 8 0 26.89 1.10 5.34 0.0
6 8 0 93.20 2.48 9.84 0.0
7 8 0 130.97 3.03 10.61 0.0
8 8 0 22.64 1.57 4.33 180.0
9 8 0 31.02 1.86 6.01 180.0
10 8 0 9.98 1.51 3.07 180.0
11 8 0 2.98 1.63 2.52 0.0
12 8 0 27.47 2.56 5.27 0.0
1 9 0 241.51 5.77 15.47 0.0
2 9 0 227.37 4.52 14.80 0.0
3 9 0 409.99 7.25 20.67 0.0
4 9 0 158.72 3.21 12.48 0.0
5 9 0 30.94 1.50 5.92 180.0
6 9 0 13.77 1.16 4.01 180.0
7 9 0 34.97 1.76 6.31 0.0
8 9 0 178.50 3.96 14.03 0.0
9 9 0 13.30 1.58 3.38 0.0
10 9 0 7.35 1.72 3.10 0.0
11 9 0 0.00 1.82 0.49 0.0
12 9 0 4.69 3.65 0.41 180.0
0 10 0 465.07 12.04 21.29 0.0
1 10 0 60.22 1.89 7.86 180.0
2 10 0 342.97 6.34 17.45 0.0
3 10 0 15.21 1.38 4.62 180.0
4 10 0 19.97 1.52 4.90 0.0
5 10 0 3.63 1.19 2.04 0.0
6 10 0 15.92 1.35 4.61 180.0
7 10 0 30.68 1.66 5.12 180.0
8 10 0 105.45 3.00 10.52 180.0
9 10 0 37.43 2.33 6.70 180.0
10 10 0 0.98 1.61 2.40 180.0
11 10 0 28.10 2.62 5.52 0.0
1 11 0 55.40 2.23 6.77 0.0
2 11 0 177.19 4.05 13.64 180.0
3 11 0 70.02 2.50 8.73 180.0
4 11 0 152.66 3.74 12.66 180.0
5 11 0 27.74 1.84 5.48 180.0
6 11 0 98.34 2.73 10.24 180.0
7 11 0 13.87 1.66 4.21 0.0
8 11 0 0.00 1.69 0.40 0.0
9 11 0 6.37 1.76 2.68 180.0
10 11 0 0.00 1.86 0.67 180.0
11 11 0 1.72 2.02 2.16 180.0
0 12 0 1391.04 31.35 37.93 180.0
1 12 0 26.33 1.85 5.04 0.0
2 12 0 180.87 4.25 13.67 180.0
3 12 0 0.00 1.25 0.80 180.0
4 12 0 0.00 1.25 0.66 0.0
5 12 0 7.33 2.18 3.12 180.0
6 12 0 0.32 1.24 1.50 180.0
7 12 0 1.13 1.80 0.76 180.0
8 12 0 20.71 2.48 4.82 0.0
9 12 0 18.50 2.12 4.54 0.0
10 12 0 10.26 2.17 3.26 0.0
1 13 0 5.87 1.50 2.38 180.0
2 13 0 4.15 1.50 3.16 0.0
3 13 0 152.57 4.08 11.87 180.0
4 13 0 69.02 3.21 8.66 0.0
5 13 0 4.60 1.87 2.52 180.0
6 13 0 38.65 3.09 6.18 0.0
7 13 0 0.00 2.16 0.80 0.0
8 13 0 14.66 2.76 4.36 180.0
9 13 0 3.75 2.02 2.00 0.0
0 14 0 270.58 8.31 16.79 0.0
1 14 0 22.66 1.93 4.68 0.0
2 14 0 174.22 5.61 13.39 0.0
3 14 0 1.54 1.54 2.09 0.0
4 14 0 28.97 2.63 5.00 0.0
5 14 0 54.68 3.85 7.47 0.0
6 14 0 18.13 2.90 4.55 0.0
7 14 0 10.99 2.63 3.42 0.0
8 14 0 0.00 2.28 0.58 0.0
1 15 0 44.92 2.64 6.59 0.0
2 15 0 1.87 1.68 1.29 0.0
3 15 0 111.67 4.24 10.25 0.0
4 15 0 0.00 1.93 0.50 0.0
5 15 0 3.74 2.20 1.90 0.0
6 15 0 0.00 2.39 0.34 0.0
7 15 0 10.69 3.09 3.68 180.0
0 16 0 0.00 2.18 0.57 180.0
1 16 0 5.38 1.86 2.45 180.0
2 16 0 12.18 2.24 3.27 180.0
3 16 0 154.23 5.21 12.45 180.0
4 16 0 44.93 3.15 6.41 180.0
5 16 0 8.70 2.96 3.46 180.0
6 16 0 11.37 2.96 3.23 0.0
1 17 0 6.93 2.13 2.92 180.0
2 17 0 6.76 2.30 2.80 0.0
3 17 0 1.60 2.23 0.62 0.0
4 17 0 1.52 2.95 1.42 0.0
5 17 0 25.24 3.51 5.15 0.0
0 18 0 0.00 3.37 0.27 180.0
1 18 0 1.59 2.48 1.32 0.0
2 18 0 24.65 2.99 4.31 0.0
-13 0 1 7.43 2.54 2.53 180.0
-11 0 1 0.25 1.44 0.42 0.0
-9 0 1 497.49 10.14 22.60 0.0
-7 0 1 3319.82 49.72 57.25 0.0
-5 0 1 2321.00 28.44 47.42 180.0
-3 0 1 2013.58 21.41 44.18 0.0
-1 0 1 4473.19 133.89 66.32 180.0
1 0 1 75.40 1.51 8.91 0.0
3 0 1 6090.38 68.32 77.62 0.0
5 0 1 2742.35 33.59 50.69 0.0
7 0 1 2301.77 45.63 47.60 180.0
9 0 1 7.23 1.58 2.84 0.0
11 0 1 1.28 1.69 1.14 0.0
13 0 1 4.50 2.54 1.56 0.0
-13 1 1 25.64 2.18 4.93 0.0
-12 1 1 33.69 1.86 5.80 0.0
-11 1 1 1.89 1.13 1.64 180.0
-10 1 1 92.48 2.44 9.57 0.0
-9 1 1 354.74 6.02 18.99 0.0
-8 1 1 230.76 2.83 14.75 180.0
-7 1 1 136.79 1.89 11.80 0.0
-6 1 1 656.03 6.32 25.25 0.0
-5 1 1 342.41 3.45 18.45 180.0
-4 1 1 7.72 0.54 1.89 180.0
-3 1 1 463.81 3.76 21.44 180.0
-2 1 1 2749.23 21.51 51.10 0.0
-1 1 1 171.01 4.54 13.36 0.0
0 1 1 716.70 21.40 27.31 0.0
1 1 1 5.11 0.26 2.33 180.0
2 1 1 18263.83 156.80 135.93 0.0
3 1 1 5264.03 41.78 72.86 180.0
4 1 1 665.68 5.79 24.36 180.0
5 1 1 2537.49 22.02 49.55 180.0
6 1 1 1000.41 9.88 31.25 0.0
7 1 1 251.54 3.78 16.75 180.0
8 1 1 27.58 0.94 5.20 0.0
9 1 1 208.15 3.75 14.58 180.0
10 1 1 58.32 2.02 7.57 180.0
11 1 1 86.56 2.96 8.88 0.0
12 1 1 0.00 1.50 0.52 0.0
13 1 1 25.34 2.63 4.83 0.0
-13 2 1 25.07 1.99 4.62 180.0
-12 2 1 42.84 2.14 5.87 0.0
-11 2 1 4.32 1.28 1.31 180.0
-10 2 1 49.68 2.07 6.74 0.0
-9 2 1 541.49 7.75 23.39 180.0
-8 2 1 882.42 9.37 29.66 180.0
-7 2 1 173.93 2.43 12.82 0.0
-6 2 1 134.89 1.79 11.79 180.0
-5 2 1 459.41 5.02 21.05 180.0
-4 2 1 438.26 4.23 21.19 0.0
-3 2 1 49.72 0.68 8.04 180.0
-2 2 1 1173.40 9.89 34.92 0.0
-1 2 1 774.00 8.34 28.17 180.0
0 2 1 230.86 2.48 15.46 0.0
1 2 1 5607.52 52.78 73.17 0.0
2 2 1 249.83 2.70 16.36 180.0
3 2 1 496.27 4.56 21.17 180.0
4 2 1 496.33 4.82 20.98 0.0
5 2 1 4210.93 41.90 62.98 0.0
6 2 1 1588.65 20.79 40.64 180.0
7 2 1 2.34 0.79 1.66 0.0
8 2 1 209.01 3.05 14.51 0.0
9 2 1 101.78 3.17 9.83 0.0
10 2 1 8.24 1.33 2.76 0.0
11 2 1 3.08 1.32 1.34 180.0
12 2 1 34.56 2.38 5.95 180.0
13 2 1 13.76 2.20 3.76 0.0
-13 3 1 10.87 1.71 3.58 0.0
-12 3 1 79.69 2.84 9.15 180.0
-11 3 1 39.55 2.67 6.08 180.0
-10 3 1 0.53 1.20 1.48 0.0
-9 3 1 60.28 2.32 8.41 0.0
-8 3 1 9.89 1.14 4.08 0.0
-7 3 1 391.13 4.80 20.12 0.0
-6 3 1 1286.99 13.31 35.36 180.0
-5 3 1 2.25 0.38 1.00 180.0
-4 3 1 144.38 1.67 12.00 180.0
-3 3 1 393.79 4.36 20.14 180.0
-2 3 1 602.96 5.89 25.48 0.0
-1 3 1 13018.13 129.22 114.49 0.0
0 3 1 26721.33 264.70 164.01 180.0
1 3 1 13400.42 125.97 116.38 0.0
2 3 1 747.52 7.31 26.91 180.0
3 3 1 2867.03 28.58 53.09 0.0
4 3 1 9.94 0.54 2.75 180.0
5 3 1 62.84 1.21 9.09 0.0
6 3 1 22.41 0.82 4.01 180.0
7 3 1 32.53 1.07 6.00 180.0
8 3 1 110.74 2.51 10.29 0.0
9 3 1 126.13 3.44 11.44 180.0
10 3 1 127.18 3.64 11.17 0.0
11 3 1 16.86 1.67 4.54 0.0
12 3 1 1.70 1.70 1.58 0.0
13 3 1 0.00 2.56 0.68 0.0
-13 4 1 0.00 1.64 0.08 180.0
-12 4 1 2.48 1.67 1.55 180.0
-11 4 1 73.28 2.60 8.38 0.0
-10 4 1 74.39 2.44 8.84 0.0
-9 4 1 379.94 6.39 19.91 180.0
-8 4 1 55.11 1.36 8.01 0.0
-7 4 1 186.59 2.48 13.62 0.0
-6 4 1 184.57 2.40 13.74 0.0
-5 4 1 179.75 2.96 15.08 0.0
-4 4 1 1519.68 16.32 38.31 0.0
-3 4 1 205.15 2.55 14.00 180.0
-2 4 1 1273.27 12.22 35.35 0.0
-1 4 1 5.42 0.32 1.66 180.0
0 4 1 489.39 4.88 22.02 0.0
1 4 1 2919.92 27.61 53.03 0.0
2 4 1 156.02 2.20 13.49 0.0
3 4 1 8040.75 84.24 87.40 180.0
4 4 1 1606.31 16.32 41.24 0.0
5 4 1 100.20 1.69 9.45 180.0
6 4 1 139.70 2.07 11.94 0.0
7 4 1 77.99 1.65 9.38 180.0
8 4 1 2.75 0.91 1.19 0.0
9 4 1 17.15 1.53 3.99 0.0
10 4 1 83.76 2.76 8.78 180.0
11 4 1 63.23 2.89 7.14 180.0
12 4 1 0.80 1.94 1.56 0.0
13 4 1 26.91 3.24 5.05 0.0
-13 5 1 20.63 6.18 4.79 180.0
-12 5 1 73.63 2.72 8.64 180.0
-11 5 1 80.29 2.70 8.36 0.0
-10 5 1 0.00 1.14 1.19 0.0
-9 5 1 9.09 1.28 2.63 180.0
-8 5 1 55.35 1.69 7.44 0.0
-7 5 1 53.75 1.25 7.52 180.0
-6 5 1 0.00 0.44 0.43 180.0
-5 5 1 1.74 0.41 0.68 180.0
-4 5 1 530.87 7.50 22.61 0.0
-3 5 1 238.79 3.00 15.55 180.0
-2 5 1 321.27 4.04 18.96 0.0
-1 5 1 717.44 7.91 26.19 180.0
0 5 1 481.82 5.44 21.86 0.0
1 5 1 21.18 0.73 3.86 0.0
2 5 1 226.81 2.86 14.75 180.0
3 5 1 167.50 2.32 12.81 0.0
4 5 1 35.42 1.04 6.86 180.0
5 5 1 574.95 8.41 25.29 180.0
6 5 1 931.20 11.98 30.99 180.0
7 5 1 2.15 0.82 0.92 180.0
8 5 1 379.13 6.71 18.56 180.0
9 5 1 566.26 9.05 23.71 0.0
10 5 1 70.38 2.64 8.81 180.0
11 5 1 37.04 2.09 5.83 180.0
12 5 1 0.00 2.39 2.42 180.0
13 5 1 0.00 1.87 0.05 180.0
-13 6 1 3.34 1.97 1.90 0.0
-12 6 1 3.12 1.58 2.23 180.0
-11 6 1 13.86 1.57 3.58 0.0
-10 6 1 5.27 1.27 2.68 180.0
-9 6 1 10.72 1.34 3.93 0.0
-8 6 1 45.72 1.61 6.92 0.0
-7 6 1 58.42 1.31 7.73 180.0
-6 6 1 0.00 0.47 0.04 180.0
-5 6 1 400.98 4.79 18.59 180.0
-4 6 1 1244.22 13.54 35.28 180.0
-3 6 1 728.58 8.17 25.31 0.0
-2 6 1 0.00 0.46 0.33 180.0
-1 6 1 117.22 1.75 10.76 180.0
0 6 1 59.09 1.33 6.54 0.0
1 6 1 442.56 5.50 20.57 180.0
2 6 1 3243.69 36.75 56.89 180.0
3 6 1 596.98 8.13 23.84 180.0
4 6 1 136.91 2.43 11.90 180.0
5 6 1 23.17 1.00 4.46 180.0
6 6 1 59.34 1.61 7.69 0.0
7 6 1 136.07 2.53 12.21 180.0
8 6 1 541.39 11.13 23.87 180.0
9 6 1 82.06 2.74 8.21 0.0
10 6 1 14.36 1.64 3.52 180.0
11 6 1 14.20 1.72 3.96 180.0
12 6 1 69.89 3.54 8.11 0.0
-12 7 1 27.67 2.47 4.76 0.0
-11 7 1 22.45 2.02 4.84 0.0
-10 7 1 1.38 1.20 0.77 180.0
-9 7 1 0.00 1.11 0.47 0.0
-8 7 1 101.68 2.69 10.34 180.0
-7 7 1 1.29 0.59 0.98 0.0
-6 7 1 273.15 3.85 16.39 0.0
-5 7 1 12.37 1.02 3.36 0.0
-4 7 1 17.61 0.96 5.07 180.0
-3 7 1 419.83 6.35 19.73 0.0
-2 7 1 1014.07 20.36 32.10 180.0
-1 7 1 1883.59 23.51 41.72 180.0
0 7 1 948.33 13.25 29.64 0.0
1 7 1 14.74 0.92 3.72 180.0
2 7 1 734.96 9.60 25.36 180.0
3 7 1 153.52 2.68 11.78 180.0
4 7 1 0.00 0.82 0.68 180.0
5 7 1 126.27 2.50 11.15 180.0
6 7 1 275.83 4.36 16.60 0.0
7 7 1 0.00 0.91 0.35 0.0
8 7 1 437.55 6.63 21.42 0.0
9 7 1 250.49 5.02 16.13 0.0
10 7 1 2.13 1.42 2.07 0.0
11 7 1 100.84 3.22 9.32 180.0
12 7 1 16.07 2.76 3.90 0.0
-12 8 1 0.00 1.65 0.78 180.0
-11 8 1 3.79 1.65 2.23 180.0
-10 8 1 14.68 1.76 4.13 0.0
-9 8 1 157.58 3.62 12.80 0.0
-8 8 1 55.40 2.28 7.76 180.0
-7 8 1 169.92 3.16 13.61 180.0
-6 8 1 121.87 2.43 11.07 0.0
-5 8 1 111.36 2.30 10.40 180.0
-4 8 1 1.91 0.78 2.73 0.0
-3 8 1 468.56 7.10 20.95 0.0
-2 8 1 138.95 2.48 10.24 180.0
-1 8 1 45.48 1.55 6.50 180.0
0 8 1 219.10 3.45 13.55 180.0
1 8 1 277.43 4.56 16.33 180.0
2 8 1 365.72 5.29 20.12 0.0
3 8 1 386.74 6.12 19.77 0.0
4 8 1 367.39 5.94 19.09 0.0
5 8 1 171.59 3.12 13.67 0.0
6 8 1 435.59 6.42 20.81 0.0
7 8 1 22.91 1.36 4.32 180.0
8 8 1 28.33 1.62 5.19 0.0
9 8 1 53.49 2.37 6.90 0.0
10 8 1 11.77 1.65 3.04 0.0
11 8 1 1.65 1.82 0.64 180.0
12 8 1 0.04 2.39 0.04 180.0
-12 9 1 17.68 2.23 3.63 0.0
-11 9 1 28.82 2.51 5.29 180.0
-10 9 1 8.74 1.73 3.09 0.0
-9 9 1 10.45 1.70 3.13 180.0
-8 9 1 40.23 1.98 6.54 180.0
-7 9 1 283.40 5.03 16.85 0.0
-6 9 1 57.15 1.77 7.93 0.0
-5 9 1 270.17 3.92 16.94 180.0
-4 9 1 106.36 2.58 10.25 180.0
-3 9 1 174.05 3.71 13.73 0.0
-2 9 1 46.59 1.71 6.55 180.0
-1 9 1 160.73 3.13 13.96 0.0
0 9 1 1407.49 17.80 36.19 0.0
1 9 1 186.05 3.51 13.85 0.0
2 9 1 146.44 3.37 12.23 0.0
3 9 1 28.69 1.38 5.58 180.0
4 9 1 0.64 0.97 1.48 180.0
5 9 1 1119.80 23.96 33.29 0.0
6 9 1 61.13 2.06 8.29 180.0
7 9 1 38.36 1.83 6.01 180.0
8 9 1 54.94 2.31 7.69 180.0
9 9 1 35.21 2.04 6.14 180.0
10 9 1 103.66 3.68 9.46 180.0
11 9 1 0.00 1.89 0.99 180.0
-11 10 1 1.92 1.86 0.69 180.0
-10 10 1 8.02 1.78 2.67 0.0
-9 10 1 45.40 2.61 6.90 0.0
-8 10 1 392.29 9.08 20.31 180.0
-7 10 1 0.00 1.06 0.02 180.0
-6 10 1 10.17 1.23 3.05 180.0
-5 10 1 76.06 2.16 8.91 0.0
-4 10 1 226.73 6.36 15.12 0.0
-3 10 1 51.61 3.48 7.10 180.0
-2 10 1 0.06 1.35 0.06 0.0
-1 10 1 59.50 1.86 7.78 0.0
0 10 1 67.55 2.07 8.45 180.0
1 10 1 0.00 0.97 0.07 0.0
2 10 1 153.52 3.60 12.38 0.0
3 10 1 97.17 2.52 9.11 0.0
4 10 1 572.78 8.90 23.65 180.0
5 10 1 4.62 1.26 2.05 180.0
6 10 1 109.75 2.63 10.42 180.0
7 10 1 5.24 1.30 2.08 180.0
8 10 1 19.07 1.72 4.04 0.0
9 10 1 4.51 1.70 2.00 180.0
10 10 1 1.05 1.59 0.66 180.0
11 10 1 25.02 2.62 4.87 180.0
-11 11 1 10.38 2.23 2.89 180.0
-10 11 1 1.84 1.77 1.11 0.0
-9 11 1 22.53 2.11 4.75 180.0
-8 11 1 3.64 1.61 1.39 0.0
-7 11 1 7.22 2.16 2.63 0.0
-6 11 1 0.00 1.08 0.19 180.0
-5 11 1 341.15 6.37 18.58 180.0
-4 11 1 0.90 1.25 1.05 180.0
-3 11 1 0.00 1.01 1.19 0.0
-2 11 1 4.73 1.08 2.39 0.0
-1 11 1 79.78 2.32 9.38 180.0
0 11 1 672.08 11.36 26.26 180.0
1 11 1 105.50 3.07 9.95 180.0
2 11 1 60.57 2.39 8.73 180.0
3 11 1 385.47 7.18 20.06 180.0
4 11 1 0.00 1.09 0.51 0.0
5 11 1 2.79 1.29 2.11 180.0
6 11 1 61.20 2.24 7.44 180.0
7 11 1 151.71 3.63 11.92 180.0
8 11 1 2.22 1.55 2.00 180.0
9 11 1 0.00 1.64 1.07 180.0
10 11 1 9.13 2.17 2.90 0.0
-10 12 1 1.48 2.63 1.74 0.0
-9 12 1 91.93 3.91 9.18 180.0
-8 12 1 0.00 1.77 0.32 180.0
-7 12 1 43.05 3.22 6.69 180.0
-6 12 1 10.46 1.97 3.66 0.0
-5 12 1 78.61 3.26 8.54 0.0
-4 12 1 26.24 1.84 4.91 180.0
-3 12 1 238.19 5.11 15.27 180.0
-2 12 1 10.51 1.26 3.33 180.0
-1 12 1 30.64 1.90 5.31 0.0
0 12 1 0.45 1.31 0.87 180.0
1 12 1 0.00 1.62 0.72 0.0
2 12 1 0.00 1.26 1.82 180.0
3 12 1 146.31 3.78 11.89 180.0
4 12 1 56.85 2.54 7.55 180.0
5 12 1 12.99 1.71 4.12 180.0
6 12 1 48.17 2.20 7.13 0.0
7 12 1 122.44 4.38 11.35 0.0
8 12 1 0.04 1.84 1.27 180.0
9 12 1 1.14 1.98 1.99 180.0
10 12 1 0.00 1.87 0.42 180.0
-9 13 1 13.04 2.27 4.23 180.0
-8 13 1 14.58 2.69 3.53 0.0
-7 13 1 9.26 2.34 3.38 180.0
-6 13 1 0.00 1.96 0.41 0.0
-5 13 1 0.00 1.77 1.16 0.0
-4 13 1 0.00 1.68 0.62 180.0
-3 13 1 52.84 2.42 6.83 0.0
-2 13 1 40.88 2.26 6.57 0.0
-1 13 1 28.88 2.03 5.29 180.0
0 13 1 85.48 2.94 9.05 180.0
1 13 1 43.74 2.23 6.16 0.0
2 13 1 81.71 2.92 9.12 0.0
3 13 1 291.40 6.15 16.45 0.0
4 13 1 227.31 5.68 15.13 0.0
5 13 1 67.36 3.22 8.13 0.0
6 13 1 0.00 1.69 0.05 0.0
7 13 1 7.26 2.19 2.55 0.0
8 13 1 1.52 2.22 1.39 0.0
9 13 1 6.08 2.25 2.64 0.0
-9 14 1 8.56 2.30 2.23 0.0
-8 14 1 8.06 2.69 2.81 0.0
-7 14 1 8.30 2.63 2.85 0.0
-6 14 1 19.91 2.90 3.89 0.0
-5 14 1 0.00 1.69 0.07 180.0
-4 14 1 59.34 3.15 7.62 180.0
-3 14 1 0.00 1.71 0.03 180.0
-2 14 1 4.16 1.68 2.56 0.0
-1 14 1 2.79 1.57 2.15 0.0
0 14 1 45.54 2.42 6.48 0.0
1 14 1 0.00 1.43 0.07 180.0
2 14 1 6.13 1.66 2.77 0.0
3 14 1 0.00 1.46 0.50 0.0
4 14 1 1.94 1.86 2.04 180.0
5 14 1 41.66 2.86 6.47 180.0
6 14 1 0.91 2.28 2.49 0.0
7 14 1 0.00 3.51 1.19 0.0
8 14 1 0.38 4.35 1.18 180.0
-8 15 1 0.00 2.34 0.42 0.0
-7 15 1 0.00 3.79 0.23 180.0
-6 15 1 44.62 4.07 6.42 0.0
-5 15 1 2.26 3.79 2.81 0.0
-4 15 1 20.28 3.06 3.71 0.0
-3 15 1 15.86 2.30 3.80 0.0
-2 15 1 0.00 2.91 1.05 180.0
-1 15 1 37.39 2.38 5.62 180.0
0 15 1 69.21 2.97 8.27 0.0
1 15 1 36.21 2.33 6.08 180.0
2 15 1 1.25 1.64 0.30 0.0
3 15 1 60.33 3.35 7.18 180.0
4 15 1 5.10 2.02 2.64 180.0
5 15 1 33.09 2.84 5.06 180.0
6 15 1 0.00 2.48 0.72 0.0
7 15 1 0.00 2.43 0.84 0.0
-6 16 1 2.59 2.49 0.55 0.0
-5 16 1 19.93 3.23 3.48 180.0
-4 16 1 130.44 4.77 10.87 180.0
-3 16 1 67.96 3.70 7.58 0.0
-2 16 1 1.24 1.89 1.72 180.0
-1 16 1 0.00 1.83 0.43 0.0
0 16 1 0.78 1.64 1.03 180.0
1 16 1 1.16 1.72 0.58 180.0
2 16 1 2.53 2.52 1.48 0.0
3 16 1 119.32 4.57 10.44 0.0
4 16 1 0.00 2.13 1.35 0.0
5 16 1 8.01 2.75 3.04 0.0
6 16 1 6.46 5.61 3.15 180.0
-5 17 1 1.00 2.63 1.06 0.0
-4 17 1 6.69 2.96 3.18 180.0
-3 17 1 10.99 3.56 3.22 0.0
-2 17 1 12.47 2.46 3.51 180.0
-1 17 1 0.11 2.82 0.23 0.0
0 17 1 4.20 2.09 1.53 0.0
1 17 1 2.56 2.48 2.56 0.0
2 17 1 11.86 2.48 3.09 180.0
3 17 1 0.00 2.20 0.02 0.0
4 17 1 0.32 2.16 1.64 180.0
5 17 1 3.65 4.21 1.75 0.0
-2 18 1 21.98 2.73 4.50 0.0
-1 18 1 4.91 2.98 2.61 180.0
0 18 1 0.00 2.38 0.69 0.0
1 18 1 0.00 4.77 0.77 0.0
2 18 1 8.08 2.96 2.69 0.0
-14 0 2 14.42 3.09 4.29 180.0
-12 0 2 93.49 3.71 9.69 0.0
-10 0 2 54.40 2.72 7.55 0.0
-8 0 2 1688.62 25.75 41.94 180.0
-6 0 2 1506.47 18.70 37.89 0.0
-4 0 2 2.00 0.48 1.76 180.0
-2 0 2 5876.40 100.75 75.02 180.0
0 0 2 513.98 6.45 22.19 0.0
2 0 2 921.54 15.25 30.30 180.0
4 0 2 286.73 4.37 18.28 180.0
6 0 2 2212.94 29.97 45.74 0.0
8 0 2 281.64 5.43 16.95 0.0
10 0 2 46.18 2.66 6.96 180.0
12 0 2 48.55 4.91 6.64 180.0
-14 1 2 10.97 2.20 3.72 180.0
-13 1 2 0.00 1.22 0.57 180.0
-12 1 2 9.72 1.44 3.11 180.0
-11 1 2 153.52 3.28 12.37 180.0
-10 1 2 10.02 1.17 3.34 180.0
-9 1 2 448.98 7.25 20.97 0.0
-8 1 2 743.26 7.69 27.18 180.0
-7 1 2 44.07 0.92 7.67 0.0
-6 1 2 826.11 7.44 28.86 180.0
-5 1 2 397.68 3.73 20.17 180.0
-4 1 2 288.93 2.72 17.26 180.0
-3 1 2 9.06 0.51 3.23 180.0
-2 1 2 45.27 0.66 6.14 0.0
-1 1 2 3477.13 31.61 57.80 180.0
0 1 2 485.60 4.75 20.86 0.0
1 1 2 2346.99 22.22 47.46 180.0
2 1 2 13421.72 115.54 114.52 0.0
3 1 2 936.22 8.68 29.49 0.0
4 1 2 2469.80 21.42 46.51 0.0
5 1 2 363.59 4.00 19.22 0.0
6 1 2 25.07 1.64 4.13 0.0
7 1 2 30.26 1.03 5.44 180.0
8 1 2 1.76 0.77 1.09 0.0
9 1 2 35.48 1.84 6.13 0.0
10 1 2 51.87 2.25 6.77 0.0
11 1 2 44.45 2.55 6.56 0.0
12 1 2 41.70 2.65 6.25 180.0
13 1 2 2.38 2.18 2.14 180.0
-13 2 2 79.48 2.95 8.78 0.0
-12 2 2 0.00 1.26 0.15 0.0
-11 2 2 0.00 1.39 0.29 180.0
-10 2 2 1.41 1.02 0.84 180.0
-9 2 2 77.79 2.12 8.30 0.0
-8 2 2 58.14 2.13 8.19 180.0
-7 2 2 780.66 7.43 28.18 0.0
-6 2 2 266.77 2.80 16.66 0.0
-5 2 2 632.66 5.74 24.18 180.0
-4 2 2 41.77 0.73 6.59 0.0
-3 2 2 296.59 2.90 17.00 180.0
-2 2 2 9993.08 90.75 99.38 0.0
-1 2 2 1792.53 19.20 40.94 0.0
0 2 2 7.22 0.28 3.28 180.0
1 2 2 6787.19 63.71 80.27 0.0
2 2 2 1035.19 10.01 31.38 180.0
3 2 2 240.02 2.65 16.67 180.0
4 2 2 7.21 0.52 4.29 0.0
5 2 2 1353.44 13.13 38.66 0.0
6 2 2 205.97 2.90 15.25 0.0
7 2 2 39.88 1.37 5.94 0.0
8 2 2 30.68 1.69 5.19 0.0
9 2 2 272.70 7.12 16.97 180.0
10 2 2 43.25 2.10 6.94 0.0
11 2 2 26.24 2.59 4.37 0.0
12 2 2 1.63 1.73 0.85 180.0
13 2 2 14.08 2.78 3.60 0.0
-13 3 2 21.94 1.87 4.44 180.0
-12 3 2 2.17 1.53 1.54 0.0
-11 3 2 19.01 1.51 4.70 0.0
-10 3 2 127.37 3.10 11.17 0.0
-9 3 2 227.12 4.24 15.25 180.0
-8 3 2 100.14 1.62 9.90 0.0
-7 3 2 581.92 6.57 24.23 180.0
-6 3 2 696.68 7.32 25.25 0.0
-5 3 2 3031.81 28.68 53.67 0.0
-4 3 2 2929.52 27.69 53.79 0.0
-3 3 2 14.04 0.37 3.50 180.0
-2 3 2 62.62 0.89 7.27 180.0
-1 3 2 2515.15 26.72 49.04 0.0
0 3 2 13480.70 126.84 115.83 180.0
1 3 2 11093.59 104.13 105.40 0.0
2 3 2 5097.74 50.58 71.09 0.0
3 3 2 88.31 1.44 9.69 180.0
4 3 2 18.27 0.71 4.93 180.0
5 3 2 678.50 7.74 26.76 180.0
6 3 2 178.25 3.05 13.31 0.0
7 3 2 143.74 2.62 12.81 0.0
8 3 2 0.53 0.88 0.37 0.0
9 3 2 1.35 1.42 0.87 0.0
10 3 2 21.54 1.70 5.05 0.0
11 3 2 4.25 2.01 2.56 180.0
12 3 2 105.92 3.91 9.48 180.0
13 3 2 1.80 2.39 0.09 0.0
-13 4 2 0.00 1.86 0.41 0.0
-12 4 2 108.22 3.15 10.10 180.0
-11 4 2 6.82 1.34 2.88 0.0
-10 4 2 15.87 1.45 4.58 180.0
-9 4 2 0.00 0.93 0.45 180.0
-8 4 2 213.31 3.23 14.75 0.0
-7 4 2 60.33 1.22 7.39 0.0
-6 4 2 580.21 6.22 23.79 180.0
-5 4 2 79.25 1.25 10.34 0.0
-4 4 2 3727.29 35.17 59.35 180.0
-3 4 2 346.54 3.98 19.10 0.0
-2 4 2 1168.34 14.50 34.64 0.0
-1 4 2 1358.76 13.71 36.35 0.0
0 4 2 9482.13 88.96 95.55 180.0
1 4 2 4.66 0.73 0.83 180.0
2 4 2 156.22 2.22 12.86 180.0
3 4 2 49.65 1.15 6.63 180.0
4 4 2 45.78 1.17 7.51 0.0
5 4 2 724.36 8.84 27.05 0.0
6 4 2 431.24 5.29 21.04 180.0
7 4 2 62.71 1.72 8.32 180.0
8 4 2 829.39 12.36 29.39 180.0
9 4 2 8.88 2.48 2.25 180.0
10 4 2 0.00 1.38 0.71 180.0
11 4 2 1.80 1.67 1.45 180.0
12 4 2 0.00 1.71 0.14 180.0
-13 5 2 3.47 1.86 1.57 0.0
-12 5 2 6.47 1.94 2.14 180.0
-11 5 2 60.57 2.34 7.18 0.0
-10 5 2 196.76 4.07 14.33 180.0
-9 5 2 62.64 2.10 7.98 180.0
-8 5 2 88.69 2.36 10.03 0.0
-7 5 2 175.89 2.35 12.98 180.0
-6 5 2 283.77 3.35 16.40 0.0
-5 5 2 0.57 0.42 1.17 0.0
-4 5 2 26.07 0.73 6.07 180.0
-3 5 2 3993.15 45.09 61.71 180.0
-2 5 2 1.82 0.35 1.53 180.0
-1 5 2 915.13 10.65 30.29 180.0
0 5 2 475.90 5.41 21.75 0.0
1 5 2 343.84 4.10 17.45 180.0
2 5 2 1677.33 19.26 38.90 0.0
3 5 2 733.87 8.83 27.32 180.0
4 5 2 1265.25 14.85 34.61 180.0
5 5 2 892.87 11.68 29.92 180.0
6 5 2 623.81 8.55 25.46 0.0
7 5 2 0.03 1.07 0.02 0.0
8 5 2 377.40 6.57 19.80 180.0
9 5 2 64.04 2.54 7.67 180.0
10 5 2 4.97 1.41 2.26 180.0
11 5 2 0.11 2.67 1.19 180.0
12 5 2 1.68 1.98 2.03 0.0
-13 6 2 91.83 3.90 8.99 180.0
-12 6 2 5.48 1.61 2.05 180.0
-11 6 2 0.56 1.39 1.46 180.0
-10 6 2 4.22 1.23 1.44 0.0
-9 6 2 52.73 1.99 7.38 0.0
-8 6 2 20.90 1.33 4.86 0.0
-7 6 2 979.13 10.31 31.44 180.0
-6 6 2 219.35 2.78 14.18 0.0
-5 6 2 18.75 0.74 4.69 180.0
-4 6 2 4.26 0.76 2.09 0.0
-3 6 2 41.48 1.18 5.98 0.0
-2 6 2 141.55 1.98 11.95 0.0
-1 6 2 709.07 9.11 26.79 180.0
0 6 2 3.47 0.53 1.68 180.0
1 6 2 1924.56 23.82 42.42 180.0
2 6 2 1361.88 17.11 36.46 0.0
3 6 2 459.02 6.34 22.31 0.0
4 6 2 124.33 2.67 10.51 180.0
5 6 2 142.57 2.69 11.81 180.0
6 6 2 63.55 1.87 8.34 180.0
7 6 2 26.59 1.31 4.65 0.0
8 6 2 4.58 1.23 1.08 180.0
9 6 2 575.13 11.96 23.97 0.0
10 6 2 22.43 1.84 4.51 0.0
11 6 2 0.28 1.76 1.19 0.0
12 6 2 0.00 2.43 1.54 180.0
-12 7 2 6.16 1.86 2.65 0.0
-11 7 2 0.00 1.90 0.71 180.0
-10 7 2 112.35 3.44 11.00 180.0
-9 7 2 159.26 3.50 13.25 0.0
-8 7 2 5.81 1.15 3.05 0.0
-7 7 2 118.97 2.39 11.12 0.0
-6 7 2 37.17 1.08 6.48 0.0
-5 7 2 15.66 0.83 4.68 180.0
-4 7 2 793.87 9.48 27.53 180.0
-3 7 2 1513.25 18.91 39.11 0.0
-2 7 2 12.88 0.70 4.13 180.0
-1 7 2 1533.95 19.15 38.82 0.0
0 7 2 40.20 1.34 7.33 0.0
1 7 2 63.13 1.52 8.33 0.0
2 7 2 0.00 0.64 0.66 180.0
3 7 2 85.66 2.12 9.49 0.0
4 7 2 123.49 3.82 10.45 180.0
5 7 2 235.23 3.90 15.62 0.0
6 7 2 334.78 5.18 18.46 0.0
7 7 2 0.00 0.97 0.78 180.0
8 7 2 121.51 3.56 10.88 180.0
9 7 2 61.97 2.74 8.34 180.0
10 7 2 52.11 2.96 6.71 0.0
11 7 2 26.62 2.64 4.73 0.0
12 7 2 26.09 2.80 4.88 0.0
-12 8 2 88.75 3.84 9.10 0.0
-11 8 2 0.00 1.50 2.20 180.0
-10 8 2 31.73 2.04 5.20 0.0
-9 8 2 90.95 3.04 10.02 0.0
-8 8 2 0.00 1.01 0.51 180.0
-7 8 2 34.94 1.46 6.11 180.0
-6 8 2 151.03 3.01 12.89 0.0
-5 8 2 862.09 11.17 29.04 0.0
-4 8 2 85.76 1.80 9.46 0.0
-3 8 2 17.57 0.90 3.76 0.0
-2 8 2 23.27 1.02 5.51 180.0
-1 8 2 937.64 13.20 30.33 0.0
0 8 2 730.47 10.49 27.44 0.0
1 8 2 87.06 1.94 8.79 180.0
2 8 2 1001.29 12.95 31.00 0.0
3 8 2 66.48 2.07 8.44 180.0
4 8 2 29.79 1.45 5.20 180.0
5 8 2 137.91 3.09 12.11 180.0
6 8 2 8.39 1.09 2.46 0.0
7 8 2 40.23 1.79 6.26 0.0
8 8 2 139.66 4.00 11.56 0.0
9 8 2 57.78 2.47 7.22 180.0
10 8 2 0.21 1.46 1.75 0.0
11 8 2 41.58 3.69 5.13 180.0
-12 9 2 3.39 1.93 2.41 0.0
-11 9 2 3.35 1.77 2.37 180.0
-10 9 2 31.00 2.10 5.37 0.0
-9 9 2 44.75 2.34 6.81 0.0
-8 9 2 6.67 1.49 2.14 0.0
-7 9 2 128.92 2.69 11.39 0.0
-6 9 2 16.43 1.24 3.88 180.0
-5 9 2 120.75 2.54 11.26 180.0
-4 9 2 75.03 2.04 8.76 0.0
-3 9 2 0.00 0.71 1.21 0.0
-2 9 2 333.94 5.33 18.02 0.0
-1 9 2 392.20 6.14 19.70 180.0
0 9 2 1407.95 19.53 36.74 180.0
1 9 2 378.40 6.02 19.91 180.0
2 9 2 0.00 0.87 1.31 0.0
3 9 2 5.19 1.02 2.97 0.0
4 9 2 42.83 1.79 6.78 180.0
5 9 2 291.73 5.23 17.27 0.0
6 9 2 197.49 3.70 14.09 180.0
7 9 2 47.15 2.15 6.41 180.0
8 9 2 5.36 1.42 2.56 0.0
9 9 2 3.46 1.49 1.92 180.0
10 9 2 35.19 2.23 6.25 0.0
11 9 2 6.13 2.69 1.81 180.0
-11 10 2 0.98 1.86 1.14 180.0
-10 10 2 0.00 1.50 0.32 0.0
-9 10 2 10.14 1.72 3.67 0.0
-8 10 2 20.95 2.07 4.59 0.0
-7 10 2 33.51 2.75 5.93 180.0
-6 10 2 47.15 1.92 7.24 180.0
-5 10 2 10.24 1.06 3.11 0.0
-4 10 2 1.48 0.95 1.52 180.0
-3 10 2 1723.85 27.52 41.98 180.0
-2 10 2 711.48 10.43 26.68 180.0
-1 10 2 381.58 6.11 19.56 0.0
0 10 2 159.70 3.23 12.43 180.0
1 10 2 0.00 0.95 0.85 180.0
2 10 2 252.64 4.51 16.11 180.0
3 10 2 86.52 2.44 8.91 180.0
4 10 2 214.06 4.23 14.46 180.0
5 10 2 37.05 1.89 5.92 180.0
6 10 2 34.05 1.67 5.46 180.0
7 10 2 23.35 1.74 4.74 0.0
8 10 2 4.24 1.55 2.52 180.0
9 10 2 69.11 3.07 8.31 180.0
10 10 2 4.91 2.04 2.85 180.0
11 10 2 61.26 4.51 6.63 0.0
-11 11 2 6.02 2.35 2.48 0.0
-10 11 2 2.24 1.77 0.86 0.0
-9 11 2 41.39 2.72 6.55 180.0
-8 11 2 38.72 2.60 6.43 180.0
-7 11 2 20.08 2.43 4.35 180.0
-6 11 2 192.55 5.63 14.09 180.0
-5 11 2 0.00 0.98 0.19 180.0
-4 11 2 90.42 2.83 9.54 180.0
-3 11 2 17.06 1.26 4.22 0.0
-2 11 2 103.08 2.52 9.91 0.0
-1 11 2 13.00 1.20 3.27 180.0
0 11 2 26.68 1.52 4.79 180.0
1 11 2 33.92 1.90 5.97 0.0
2 11 2 266.25 5.45 16.62 0.0
3 11 2 21.29 1.59 4.85 180.0
4 11 2 10.41 2.11 3.66 0.0
5 11 2 58.72 2.29 7.48 0.0
6 11 2 0.00 1.24 1.31 0.0
7 11 2 5.26 1.41 2.18 0.0
8 11 2 0.00 1.57 0.50 180.0
9 11 2 32.85 2.38 5.82 0.0
10 11 2 0.00 1.93 1.24 180.0
-10 12 2 34.77 4.03 5.32 180.0
-9 12 2 4.82 1.89 1.95 180.0
-8 12 2 34.33 2.55 5.86 0.0
-7 12 2 121.77 5.06 12.10 180.0
-6 12 2 41.74 3.16 7.08 180.0
-5 12 2 6.54 1.82 2.81 0.0
-4 12 2 31.75 2.26 5.90 0.0
-3 12 2 273.19 5.66 16.46 180.0
-2 12 2 109.03 3.17 10.35 0.0
-1 12 2 61.80 2.17 7.77 0.0
0 12 2 105.80 3.13 10.37 0.0
1 12 2 25.96 1.85 5.50 180.0
2 12 2 5.26 1.46 2.66 180.0
3 12 2 292.30 7.05 17.24 0.0
4 12 2 150.62 3.62 11.37 0.0
5 12 2 7.13 1.47 3.29 180.0
6 12 2 3.05 1.36 1.50 180.0
7 12 2 0.84 1.62 1.33 180.0
8 12 2 0.00 2.08 0.26 0.0
9 12 2 0.00 1.89 0.12 0.0
-9 13 2 23.58 2.50 5.26 180.0
-8 13 2 10.43 2.19 3.42 0.0
-7 13 2 86.55 4.51 8.91 180.0
-6 13 2 44.86 3.51 6.20 0.0
-5 13 2 33.76 2.51 5.28 0.0
-4 13 2 0.00 1.58 0.39 180.0
-3 13 2 69.32 3.17 8.71 0.0
-2 13 2 10.81 1.61 3.53 0.0
-1 13 2 0.33 1.43 1.88 0.0
0 13 2 76.12 2.96 9.19 180.0
1 13 2 26.95 2.02 4.63 0.0
2 13 2 50.70 2.56 7.50 180.0
3 13 2 160.39 4.21 13.15 180.0
4 13 2 229.66 5.35 15.57 180.0
5 13 2 60.94 2.86 7.95 180.0
6 13 2 52.02 2.48 6.86 0.0
7 13 2 0.00 2.09 1.52 180.0
8 13 2 2.55 2.16 1.56 180.0
9 13 2 0.00 2.04 0.28 180.0
-9 14 2 0.00 2.02 0.83 0.0
-8 14 2 1.77 2.36 1.09 180.0
-7 14 2 0.00 2.08 0.35 180.0
-6 14 2 0.00 2.22 1.40 0.0
-5 14 2 140.52 5.79 12.30 0.0
-4 14 2 1.11 1.77 0.86 180.0
-3 14 2 3.65 1.93 2.61 180.0
-2 14 2 68.09 3.19 8.31 180.0
-1 14 2 0.00 1.45 0.83 0.0
0 14 2 6.30 1.61 2.12 0.0
1 14 2 211.28 5.44 14.90 180.0
2 14 2 8.51 1.78 1.78 180.0
3 14 2 22.35 2.02 3.81 0.0
4 14 2 42.73 3.52 6.35 0.0
5 14 2 8.50 3.09 3.29 180.0
6 14 2 9.91 2.20 2.31 180.0
7 14 2 14.45 2.61 3.51 180.0
8 14 2 2.65 2.67 1.43 180.0
-8 15 2 4.44 2.25 2.84 180.0
-7 15 2 1.33 2.49 1.02 180.0
-6 15 2 10.39 2.75 3.20 180.0
-5 15 2 22.26 3.37 4.31 180.0
-4 15 2 35.26 2.83 5.51 180.0
-3 15 2 23.60 2.42 4.08 180.0
-2 15 2 0.11 1.87 1.95 0.0
-1 15 2 3.71 2.23 2.22 180.0
0 15 2 1.80 1.66 1.91 0.0
1 15 2 44.13 2.57 6.90 180.0
2 15 2 41.42 2.50 6.95 0.0
3 15 2 17.50 2.30 4.20 0.0
4 15 2 0.00 1.87 2.22 180.0
5 15 2 15.03 2.46 4.54 0.0
6 15 2 3.42 2.63 1.27 0.0
7 15 2 0.81 2.63 1.69 0.0
-6 16 2 3.29 2.83 2.12 0.0
-5 16 2 28.69 3.51 5.63 0.0
-4 16 2 7.22 2.69 2.70 0.0
-3 16 2 0.00 1.97 1.48 180.0
-2 16 2 3.93 2.00 1.62 180.0
-1 16 2 1.37 1.91 1.98 0.0
0 16 2 2.55 1.99 2.05 0.0
1 16 2 2.31 1.78 1.29 180.0
2 16 2 4.52 2.24 1.91 180.0
3 16 2 3.31 2.13 1.80 0.0
4 16 2 10.24 2.35 3.75 180.0
5 16 2 0.00 2.00 1.25 0.0
6 16 2 1.50 2.87 1.64 0.0
-5 17 2 24.52 8.42 5.02 0.0
-4 17 2 1.08 2.76 1.72 0.0
-3 17 2 0.00 2.56 0.04 0.0
-2 17 2 0.00 2.13 0.61 0.0
-1 17 2 49.62 3.25 6.39 0.0
0 17 2 0.00 1.97 0.95 180.0
1 17 2 7.30 2.78 3.01 0.0
2 17 2 1.40 2.38 0.73 0.0
3 17 2 18.20 2.57 4.05 0.0
4 17 2 4.45 2.30 1.90 0.0
-2 18 2 9.56 3.27 2.38 0.0
-1 18 2 0.00 2.19 1.41 0.0
0 18 2 5.47 2.87 2.72 180.0
1 18 2 0.00 4.77 0.90 0.0
-13 0 3 64.66 3.47 7.56 0.0
-11 0 3 603.35 12.30 24.50 180.0
-9 0 3 60.62 2.19 8.14 0.0
-7 0 3 2.21 0.93 1.99 0.0
-5 0 3 6213.34 82.70 76.52 180.0
-3 0 3 2674.68 47.55 52.36 180.0
-1 0 3 4229.00 56.34 63.86 0.0
1 0 3 6856.22 120.16 82.19 180.0
3 0 3 552.33 10.63 23.45 0.0
5 0 3 600.08 9.74 25.74 0.0
7 0 3 237.35 4.72 15.76 0.0
9 0 3 0.00 1.87 0.29 0.0
11 0 3 185.60 7.19 12.82 0.0
-14 1 3 18.61 2.00 4.06 180.0
-13 1 3 24.83 1.70 4.60 0.0
-12 1 3 0.00 1.12 0.58 180.0
-11 1 3 1.86 1.17 2.60 0.0
-10 1 3 35.28 1.69 6.15 0.0
-9 1 3 30.76 1.35 5.98 0.0
-8 1 3 1107.07 12.23 33.02 180.0
-7 1 3 499.15 5.46 22.62 0.0
-6 1 3 98.42 1.41 9.01 0.0
-5 1 3 1864.18 18.77 42.11 0.0
-4 1 3 1215.47 13.07 34.05 0.0
-3 1 3 397.56 5.19 19.31 0.0
-2 1 3 1840.55 20.94 43.64 180.0
-1 1 3 2871.28 27.12 53.44 0.0
0 1 3 88.03 1.04 9.51 180.0
1 1 3 5670.12 53.42 74.75 0.0
2 1 3 1121.88 10.87 33.04 0.0
3 1 3 481.36 6.47 22.36 0.0
4 1 3 306.51 3.81 17.79 180.0
5 1 3 64.39 1.90 9.48 0.0
6 1 3 45.16 1.33 6.06 0.0
7 1 3 617.79 8.41 25.11 0.0
8 1 3 304.86 5.30 17.58 0.0
9 1 3 59.43 2.75 7.85 180.0
10 1 3 23.39 2.10 5.51 0.0
11 1 3 0.00 1.55 0.40 180.0
12 1 3 0.00 2.52 0.01 180.0
-13 2 3 0.17 1.70 0.07 180.0
-12 2 3 64.10 2.27 7.62 180.0
-11 2 3 0.00 1.17 1.10 0.0
-10 2 3 12.84 1.18 3.70 0.0
-9 2 3 331.86 5.10 18.63 0.0
-8 2 3 28.72 1.29 5.61 0.0
-7 2 3 9.01 0.55 2.28 0.0
-6 2 3 96.61 1.28 10.18 180.0
-5 2 3 98.26 1.41 10.19 0.0
-4 2 3 443.33 4.25 21.08 0.0
-3 2 3 382.16 3.84 20.30 0.0
-2 2 3 2505.27 26.62 49.43 0.0
-1 2 3 1930.95 19.28 44.27 0.0
0 2 3 30.86 0.55 6.07 180.0
1 2 3 23.82 0.63 5.78 180.0
2 2 3 642.69 7.35 26.20 0.0
3 2 3 394.49 4.36 19.35 180.0
4 2 3 8875.83 87.72 91.98 0.0
5 2 3 1573.12 17.03 40.58 180.0
6 2 3 56.41 1.42 7.88 180.0
7 2 3 55.49 1.68 7.42 180.0
8 2 3 161.28 2.93 13.14 0.0
9 2 3 3.42 1.29 1.63 180.0
10 2 3 38.28 2.41 6.20 0.0
11 2 3 1.18 1.70 0.77 0.0
12 2 3 26.83 2.83 4.94 180.0
-13 3 3 68.39 2.95 7.49 0.0
-12 3 3 3.35 1.49 1.34 180.0
-11 3 3 121.82 3.06 10.98 0.0
-10 3 3 9.98 1.17 3.25 180.0
-9 3 3 38.20 1.57 6.34 180.0
-8 3 3 294.28 3.73 17.47 0.0
-7 3 3 55.59 1.28 7.39 180.0
-6 3 3 13.64 0.52 4.97 0.0
-5 3 3 154.75 1.76 12.54 0.0
-4 3 3 1579.28 15.86 38.40 180.0
-3 3 3 1205.94 12.27 34.10 180.0
-2 3 3 482.01 5.33 22.64 0.0
-1 3 3 927.24 9.99 29.25 0.0
0 3 3 102.04 1.29 8.32 180.0
1 3 3 0.44 0.33 1.33 180.0
2 3 3 669.22 7.51 25.86 180.0
3 3 3 1259.47 15.89 36.71 180.0
4 3 3 76.70 1.61 9.76 180.0
5 3 3 41.20 1.24 6.51 180.0
6 3 3 179.70 2.63 13.29 180.0
7 3 3 1211.48 14.54 34.95 0.0
8 3 3 808.53 10.96 29.37 180.0
9 3 3 142.93 3.53 12.20 180.0
10 3 3 27.51 2.27 5.46 180.0
11 3 3 1.29 1.66 1.77 0.0
12 3 3 17.39 2.47 4.08 0.0
-13 4 3 0.00 1.77 0.61 180.0
-12 4 3 1.03 1.46 1.17 0.0
-11 4 3 40.39 1.89 6.55 0.0
-10 4 3 5.15 1.39 2.64 0.0
-9 4 3 253.74 4.57 16.35 180.0
-8 4 3 115.40 1.81 10.17 0.0
-7 4 3 1572.44 16.73 39.48 180.0
-6 4 3 7.36 0.49 2.94 0.0
-5 4 3 21.14 0.62 4.51 0.0
-4 4 3 3.42 0.36 0.80 0.0
-3 4 3 71.26 1.14 9.33 180.0
-2 4 3 319.36 4.67 17.97 180.0
-1 4 3 783.86 8.56 28.19 180.0
0 4 3 3431.13 38.57 57.32 180.0
1 4 3 837.01 9.22 28.84 0.0
2 4 3 4025.31 49.08 61.81 180.0
3 4 3 380.08 9.87 20.19 0.0
4 4 3 33.22 1.22 6.77 180.0
5 4 3 33.30 1.34 6.16 180.0
6 4 3 497.70 6.49 22.21 180.0
7 4 3 45.82 1.57 6.35 0.0
8 4 3 319.14 4.76 18.53 0.0
9 4 3 89.58 3.09 9.70 0.0
10 4 3 11.88 1.88 3.78 0.0
11 4 3 139.77 4.38 11.43 180.0
12 4 3 4.66 2.17 2.75 0.0
-13 5 3 46.21 2.80 6.62 180.0
-12 5 3 36.00 2.28 6.09 180.0
-11 5 3 5.66 1.29 1.96 180.0
-10 5 3 33.92 1.71 5.67 180.0
-9 5 3 29.44 1.51 5.61 180.0
-8 5 3 1.65 0.81 1.81 180.0
-7 5 3 420.04 5.42 20.33 180.0
-6 5 3 11.79 0.62 3.71 180.0
-5 5 3 2.88 0.43 2.10 180.0
-4 5 3 1375.69 15.84 36.71 180.0
-3 5 3 283.66 3.65 17.44 0.0
-2 5 3 625.98 12.74 24.05 180.0
-1 5 3 209.04 2.62 15.44 0.0
0 5 3 616.71 7.36 23.99 180.0
1 5 3 2762.84 31.37 50.98 180.0
2 5 3 1.95 0.63 2.03 180.0
3 5 3 787.97 10.29 28.42 0.0
4 5 3 755.01 10.92 27.15 0.0
5 5 3 85.84 2.07 9.47 180.0
6 5 3 651.45 9.01 26.45 0.0
7 5 3 115.08 2.38 11.39 0.0
8 5 3 67.48 2.01 8.04 180.0
9 5 3 8.16 1.46 2.64 0.0
10 5 3 0.00 1.90 1.61 180.0
11 5 3 44.23 2.80 6.43 0.0
12 5 3 4.72 2.19 1.70 0.0
-13 6 3 18.45 2.30 4.36 0.0
-12 6 3 2.08 1.48 1.69 180.0
-11 6 3 1.73 1.34 1.31 180.0
-10 6 3 235.03 4.53 14.83 180.0
-9 6 3 10.16 1.14 2.86 0.0
-8 6 3 179.67 3.51 13.35 180.0
-7 6 3 41.86 1.04 6.63 0.0
-6 6 3 257.91 3.63 16.25 0.0
-5 6 3 6.33 0.55 1.91 180.0
-4 6 3 17.46 0.79 3.55 180.0
-3 6 3 159.26 2.78 11.45 0.0
-2 6 3 2.35 0.52 1.20 0.0
-1 6 3 209.75 3.00 13.54 180.0
0 6 3 12646.97 149.80 110.12 0.0
1 6 3 9.74 0.77 4.08 180.0
2 6 3 1363.57 17.21 37.88 0.0
3 6 3 38.91 1.53 5.79 0.0
4 6 3 182.80 3.48 12.56 0.0
5 6 3 139.87 2.77 12.13 0.0
6 6 3 3.75 0.97 1.97 0.0
7 6 3 2.60 0.99 2.25 180.0
8 6 3 42.31 1.85 6.77 180.0
9 6 3 0.00 1.24 0.19 0.0
10 6 3 123.14 4.86 11.53 180.0
11 6 3 18.54 6.88 4.25 180.0
12 6 3 44.91 3.38 6.25 0.0
-13 7 3 12.91 2.43 3.84 180.0
-12 7 3 0.00 1.63 1.19 0.0
-11 7 3 29.49 2.63 5.40 180.0
-10 7 3 119.59 3.50 10.76 0.0
-9 7 3 8.73 1.17 2.15 0.0
-8 7 3 25.43 1.41 5.49 180.0
-7 7 3 17.83 1.03 4.43 180.0
-6 7 3 818.83 12.40 28.19 0.0
-5 7 3 3.30 0.54 1.85 180.0
-4 7 3 871.70 15.64 29.15 0.0
-3 7 3 689.85 9.03 26.74 0.0
-2 7 3 618.14 8.07 24.57 0.0
-1 7 3 121.39 3.39 10.09 0.0
0 7 3 1624.20 18.79 38.08 0.0
1 7 3 358.46 5.11 19.10 180.0
2 7 3 174.22 2.99 13.59 0.0
3 7 3 871.41 12.52 30.00 0.0
4 7 3 49.87 1.84 6.96 180.0
5 7 3 182.49 3.35 13.03 180.0
6 7 3 18.50 1.28 4.05 180.0
7 7 3 0.00 1.46 1.34 0.0
8 7 3 0.00 1.20 1.62 0.0
9 7 3 7.40 1.52 3.44 180.0
10 7 3 8.07 1.96 3.23 0.0
11 7 3 0.36 2.89 1.45 180.0
-12 8 3 8.95 1.94 2.42 0.0
-11 8 3 65.00 2.92 7.73 180.0
-10 8 3 16.10 2.19 3.74 0.0
-9 8 3 96.08 3.85 10.24 0.0
-8 8 3 5.67 1.07 2.41 0.0
-7 8 3 577.07 8.59 24.58 0.0
-6 8 3 14.41 0.87 3.84 180.0
-5 8 3 187.17 3.78 13.55 0.0
-4 8 3 36.07 1.40 5.90 180.0
-3 8 3 636.14 9.28 23.85 0.0
-2 8 3 577.07 9.56 24.52 180.0
-1 8 3 20.52 0.99 5.10 0.0
0 8 3 478.81 6.52 22.51 180.0
1 8 3 21.41 1.08 4.79 180.0
2 8 3 1410.25 17.91 37.23 180.0
3 8 3 10.02 1.05 3.87 180.0
4 8 3 159.54 3.35 12.22 180.0
5 8 3 12.89 1.40 3.78 0.0
6 8 3 326.90 5.25 18.16 180.0
7 8 3 140.87 3.35 11.97 180.0
8 8 3 3.91 1.27 2.45 0.0
9 8 3 43.97 2.42 6.39 180.0
10 8 3 24.62 2.84 5.37 0.0
11 8 3 10.06 2.42 3.13 0.0
-12 9 3 0.00 2.19 0.77 0.0
-11 9 3 9.57 2.51 3.19 0.0
-10 9 3 46.65 2.72 6.88 0.0
-9 9 3 0.73 1.52 0.96 180.0
-8 9 3 28.59 2.01 5.17 180.0
-7 9 3 109.50 3.47 10.79 0.0
-6 9 3 0.54 0.97 1.55 0.0
-5 9 3 25.80 1.74 4.34 0.0
-4 9 3 0.00 0.81 0.27 0.0
-3 9 3 308.53 4.92 17.13 180.0
-2 9 3 39.11 1.35 6.45 180.0
-1 9 3 12.18 0.97 3.64 180.0
0 9 3 246.70 4.25 15.71 180.0
1 9 3 25.30 1.18 5.85 0.0
2 9 3 66.00 2.08 7.68 180.0
3 9 3 479.74 7.57 21.96 180.0
4 9 3 175.08 3.94 13.34 180.0
5 9 3 105.90 2.90 9.88 180.0
6 9 3 117.08 2.85 11.17 0.0
7 9 3 43.64 2.12 7.02 0.0
8 9 3 142.27 3.33 11.22 0.0
9 9 3 134.18 3.75 11.07 180.0
10 9 3 10.55 2.31 3.14 0.0
11 9 3 7.13 2.96 2.48 0.0
-11 10 3 0.09 1.77 0.88 180.0
-10 10 3 1.42 1.72 1.34 0.0
-9 10 3 58.48 3.01 7.99 180.0
-8 10 3 105.22 3.67 10.25 0.0
-7 10 3 5.20 1.63 2.41 180.0
-6 10 3 124.46 3.65 11.16 180.0
-5 10 3 0.00 2.36 1.53 0.0
-4 10 3 146.50 2.49 12.35 0.0
-3 10 3 282.63 4.72 16.35 180.0
-2 10 3 0.00 1.03 1.05 180.0
-1 10 3 60.50 1.94 7.47 180.0
0 10 3 1.39 1.40 1.89 0.0
1 10 3 0.00 0.95 0.12 180.0
2 10 3 134.70 3.06 11.92 0.0
3 10 3 253.09 4.74 16.47 0.0
4 10 3 1068.64 15.85 33.42 0.0
5 10 3 365.29 6.38 19.40 0.0
6 10 3 56.51 2.09 7.34 180.0
7 10 3 15.47 1.67 3.86 0.0
8 10 3 1.72 1.72 1.46 0.0
9 10 3 37.09 2.26 6.09 0.0
10 10 3 0.19 2.05 1.79 180.0
-11 11 3 8.74 2.10 2.69 0.0
-10 11 3 0.58 1.77 0.51 0.0
-9 11 3 2.66 1.77 2.29 0.0
-8 11 3 64.84 3.05 7.74 0.0
-7 11 3 43.17 2.63 7.04 0.0
-6 11 3 66.70 3.63 8.72 180.0
-5 11 3 17.19 1.81 5.18 180.0
-4 11 3 65.89 2.04 8.08 180.0
-3 11 3 35.22 2.23 5.51 180.0
-2 11 3 338.36 5.60 18.73 0.0
-1 11 3 0.00 0.94 0.18 180.0
0 11 3 0.00 0.99 0.93 0.0
1 11 3 341.10 6.54 18.68 0.0
2 11 3 3.01 1.14 1.19 0.0
3 11 3 77.08 2.49 8.59 0.0
4 11 3 137.75 4.31 11.69 180.0
5 11 3 15.79 1.57 3.55 0.0
6 11 3 6.90 1.41 2.27 180.0
7 11 3 18.13 1.83 3.74 0.0
8 11 3 17.42 2.68 4.18 180.0
9 11 3 14.49 2.06 3.32 180.0
10 11 3 2.62 2.67 0.21 0.0
-10 12 3 5.77 2.95 2.39 180.0
-9 12 3 2.80 1.84 2.60 180.0
-8 12 3 70.59 3.51 8.30 0.0
-7 12 3 13.28 2.49 3.31 180.0
-6 12 3 1.80 2.02 0.80 180.0
-5 12 3 115.24 3.85 10.73 0.0
-4 12 3 186.03 4.93 13.54 0.0
-3 12 3 1.51 1.35 0.34 0.0
-2 12 3 175.09 4.19 13.49 180.0
-1 12 3 0.00 1.19 0.43 0.0
0 12 3 94.34 2.92 9.52 0.0
1 12 3 66.99 2.62 7.84 0.0
2 12 3 345.90 6.83 18.78 180.0
3 12 3 139.48 3.42 12.38 180.0
4 12 3 0.00 1.31 0.58 0.0
5 12 3 281.14 5.51 17.05 180.0
6 12 3 0.64 1.48 1.29 180.0
7 12 3 39.33 2.25 6.45 180.0
8 12 3 0.00 1.77 0.14 0.0
9 12 3 9.24 2.36 2.69 180.0
-9 13 3 1.61 1.94 0.56 180.0
-8 13 3 17.26 2.27 4.09 0.0
-7 13 3 30.54 3.10 5.12 180.0
-6 13 3 31.77 3.10 5.87 180.0
-5 13 3 88.85 6.74 9.24 180.0
-4 13 3 196.81 5.37 13.60 180.0
-3 13 3 15.28 2.10 3.89 0.0
-2 13 3 7.95 1.65 3.08 0.0
-1 13 3 158.88 4.08 12.79 180.0
0 13 3 16.20 1.76 4.37 180.0
1 13 3 85.60 3.06 9.54 180.0
2 13 3 11.37 1.71 2.76 0.0
3 13 3 10.51 1.65 3.12 180.0
4 13 3 35.18 2.14 5.97 0.0
5 13 3 39.35 2.45 5.60 180.0
6 13 3 0.29 1.49 1.43 180.0
7 13 3 25.57 2.77 5.35 180.0
8 13 3 24.21 3.37 5.01 180.0
-9 14 3 22.00 3.86 4.95 180.0
-8 14 3 0.00 1.94 0.02 0.0
-7 14 3 23.73 2.90 4.99 180.0
-6 14 3 91.58 4.91 9.73 180.0
-5 14 3 109.84 4.99 10.17 180.0
-4 14 3 0.55 1.77 0.28 180.0
-3 14 3 6.36 2.07 2.45 180.0
-2 14 3 98.56 3.68 10.47 180.0
-1 14 3 50.13 2.50 6.19 180.0
0 14 3 70.56 3.04 8.42 0.0
1 14 3 0.00 1.50 0.08 180.0
2 14 3 243.56 5.62 15.61 180.0
3 14 3 7.36 1.73 2.83 180.0
4 14 3 1.05 1.89 1.86 180.0
5 14 3 6.04 2.17 2.22 0.0
6 14 3 0.00 1.72 0.20 0.0
7 14 3 39.62 3.30 5.59 0.0
-8 15 3 31.80 2.93 5.11 180.0
-7 15 3 6.60 2.59 2.17 0.0
-6 15 3 1.83 2.49 0.94 180.0
-5 15 3 23.74 4.35 5.21 0.0
-4 15 3 13.59 2.83 3.33 0.0
-3 15 3 57.79 5.56 7.61 0.0
-2 15 3 20.19 3.38 4.11 180.0
-1 15 3 1.24 1.87 2.68 180.0
0 15 3 0.00 1.74 0.85 180.0
1 15 3 29.13 2.27 5.10 0.0
2 15 3 23.98 2.19 4.83 0.0
3 15 3 6.66 1.81 2.45 0.0
4 15 3 0.00 1.93 0.80 180.0
5 15 3 0.00 2.06 0.49 180.0
6 15 3 1.16 2.76 0.50 0.0
-6 16 3 8.60 2.90 2.83 180.0
-5 16 3 13.21 3.03 4.05 180.0
-4 16 3 14.43 3.09 3.88 0.0
-3 16 3 22.48 5.33 4.31 0.0
-2 16 3 40.05 4.12 5.94 0.0
-1 16 3 18.32 2.47 3.58 0.0
0 16 3 99.24 8.18 10.51 0.0
1 16 3 0.00 1.77 0.03 0.0
2 16 3 2.67 1.99 0.61 180.0
3 16 3 2.08 2.55 0.68 0.0
4 16 3 45.87 4.99 6.00 0.0
5 16 3 9.42 2.39 3.09 0.0
-5 17 3 0.44 2.63 0.89 0.0
-4 17 3 20.03 3.22 3.86 0.0
-3 17 3 0.00 2.48 0.61 0.0
-2 17 3 4.41 2.20 2.43 180.0
-1 17 3 0.00 2.05 0.68 180.0
0 17 3 0.00 1.91 1.80 180.0
1 17 3 2.76 2.14 2.64 0.0
2 17 3 3.99 2.48 1.83 180.0
3 17 3 0.00 3.23 0.70 0.0
-1 18 3 0.84 4.49 0.79 180.0
0 18 3 18.88 6.32 3.90 180.0
-14 0 4 101.13 5.61 9.23 180.0
-12 0 4 4.68 1.77 2.40 180.0
-10 0 4 0.00 1.25 0.33 180.0
-8 0 4 205.03 3.93 14.05 180.0
-6 0 4 187.28 3.07 14.19 180.0
-4 0 4 10088.06 174.71 97.35 0.0
-2 0 4 373.44 5.24 19.43 180.0
0 0 4 15.48 0.84 3.27 0.0
2 0 4 2543.36 54.81 51.67 0.0
4 0 4 199.54 4.63 15.62 0.0
6 0 4 0.31 1.11 1.43 180.0
8 0 4 246.07 9.72 16.64 0.0
10 0 4 126.78 8.98 11.88 0.0
12 0 4 26.93 4.77 4.76 180.0
-14 1 4 0.97 1.45 1.02 180.0
-13 1 4 33.08 1.85 5.85 0.0
-12 1 4 94.65 2.61 9.45 180.0
-11 1 4 90.83 2.43 9.59 180.0
-10 1 4 4.92 1.09 2.10 0.0
-9 1 4 1.01 0.66 1.52 180.0
-8 1 4 276.21 3.52 16.73 0.0
-7 1 4 110.69 1.61 11.33 0.0
-6 1 4 59.68 1.06 7.78 0.0
-5 1 4 171.06 2.64 12.36 180.0
-4 1 4 699.36 8.91 27.25 0.0
-3 1 4 1009.00 10.30 31.19 180.0
-2 1 4 1616.02 16.22 40.87 0.0
-1 1 4 3178.97 29.93 55.55 0.0
0 1 4 7.03 0.36 4.38 0.0
1 1 4 356.40 3.91 18.95 180.0
2 1 4 18.16 0.90 4.65 0.0
3 1 4 53.72 1.37 7.88 180.0
4 1 4 620.46 8.34 25.40 0.0
5 1 4 71.51 1.52 9.02 0.0
6 1 4 4.14 0.69 2.53 180.0
7 1 4 10.83 0.92 3.46 180.0
8 1 4 84.99 2.45 9.19 180.0
9 1 4 103.33 3.61 10.63 180.0
10 1 4 0.00 1.62 0.44 180.0
11 1 4 8.14 2.47 2.56 0.0
12 1 4 2.38 2.28 2.24 180.0
-13 2 4 48.59 2.84 6.44 0.0
-12 2 4 9.44 1.33 2.44 0.0
-11 2 4 69.65 2.19 8.63 0.0
-10 2 4 120.68 2.64 11.49 180.0
-9 2 4 1.51 0.65 1.42 180.0
-8 2 4 278.48 3.37 16.65 0.0
-7 2 4 442.62 4.91 20.78 0.0
-6 2 4 478.76 5.17 20.78 180.0
-5 2 4 2709.04 28.88 52.23 0.0
-4 2 4 258.76 2.90 15.53 180.0
-3 2 4 4.55 0.70 2.25 0.0
-2 2 4 4308.53 45.40 64.15 180.0
-1 2 4 277.01 3.74 16.14 0.0
0 2 4 164.40 2.25 13.55 180.0
1 2 4 2257.99 25.67 48.18 0.0
2 2 4 302.74 4.21 18.41 180.0
3 2 4 520.10 7.13 22.62 180.0
4 2 4 117.85 2.47 11.69 180.0
5 2 4 113.61 2.04 10.30 180.0
6 2 4 317.54 4.48 18.51 180.0
7 2 4 66.21 1.75 8.02 0.0
8 2 4 255.81 5.15 16.64 180.0
9 2 4 0.19 2.78 0.31 0.0
10 2 4 2.69 2.19 2.23 180.0
11 2 4 4.22 1.83 1.85 180.0
12 2 4 0.00 2.81 0.53 180.0
-13 3 4 60.18 3.77 7.30 180.0
-12 3 4 77.80 2.86 8.63 180.0
-11 3 4 97.19 2.67 9.63 0.0
-10 3 4 23.67 1.36 4.45 0.0
-9 3 4 82.96 2.04 9.12 0.0
-8 3 4 388.16 5.03 19.95 0.0
-7 3 4 697.34 7.87 26.86 180.0
-6 3 4 850.49 9.79 29.56 180.0
-5 3 4 1050.05 10.76 31.01 0.0
-4 3 4 169.86 2.14 13.63 180.0
-3 3 4 1757.16 18.78 38.95 180.0
-2 3 4 7.37 0.44 2.01 180.0
-1 3 4 1202.82 14.89 34.51 180.0
0 3 4 550.64 6.18 23.32 180.0
1 3 4 2245.57 24.89 46.68 180.0
2 3 4 424.29 5.78 20.76 180.0
3 3 4 4.88 0.66 2.16 180.0
4 3 4 37.77 1.62 7.24 0.0
5 3 4 761.68 8.67 28.26 180.0
6 3 4 22.85 1.01 4.40 180.0
7 3 4 0.15 0.88 0.81 180.0
8 3 4 160.55 3.01 13.09 0.0
9 3 4 33.18 2.30 5.74 0.0
10 3 4 251.43 7.50 16.27 0.0
11 3 4 6.12 1.97 2.65 180.0
12 3 4 11.82 2.87 3.39 0.0
-13 4 4 0.00 1.74 0.42 0.0
-12 4 4 49.39 3.40 7.27 0.0
-11 4 4 0.00 1.25 0.15 180.0
-10 4 4 143.59 3.17 11.84 180.0
-9 4 4 139.33 2.99 11.45 180.0
-8 4 4 1164.52 12.82 34.54 0.0
-7 4 4 544.76 6.90 22.96 180.0
-6 4 4 245.58 3.00 14.81 180.0
-5 4 4 919.72 10.70 28.86 180.0
-4 4 4 631.23 8.58 24.02 180.0
-3 4 4 596.38 6.66 24.89 180.0
-2 4 4 164.47 2.84 11.99 180.0
-1 4 4 277.68 3.56 16.38 180.0
0 4 4 69.87 1.27 6.46 180.0
1 4 4 198.27 2.84 13.32 0.0
2 4 4 243.28 4.16 16.35 180.0
3 4 4 32.74 1.27 4.89 180.0
4 4 4 37.81 1.35 6.37 0.0
5 4 4 339.36 4.69 17.68 0.0
6 4 4 334.23 6.39 18.32 0.0
7 4 4 1.54 0.94 1.83 180.0
8 4 4 25.94 1.46 5.38 180.0
9 4 4 67.79 3.52 8.40 0.0
10 4 4 9.33 1.88 3.65 180.0
11 4 4 26.64 2.69 4.95 0.0
12 4 4 20.89 3.27 4.03 0.0
-13 5 4 0.00 1.58 1.14 0.0
-12 5 4 9.12 1.62 3.34 0.0
-11 5 4 31.12 1.95 5.73 0.0
-10 5 4 0.55 1.07 1.20 180.0
-9 5 4 58.42 2.89 7.41 180.0
-8 5 4 13.43 0.98 3.18 180.0
-7 5 4 886.67 10.47 30.24 180.0
-6 5 4 126.88 1.97 11.22 180.0
-5 5 4 655.11 9.35 24.88 0.0
-4 5 4 5.20 0.90 2.17 0.0
-3 5 4 38.35 1.27 4.91 180.0
-2 5 4 1131.11 15.54 32.38 180.0
-1 5 4 2700.56 35.98 50.05 0.0
0 5 4 4787.76 50.45 67.18 0.0
1 5 4 32.89 1.07 6.65 0.0
2 5 4 154.81 2.69 12.79 0.0
3 5 4 1468.33 20.33 38.41 0.0
4 5 4 330.39 5.46 17.71 180.0
5 5 4 117.12 2.54 10.27 0.0
6 5 4 0.21 0.96 0.84 180.0
7 5 4 522.34 7.05 23.03 0.0
8 5 4 6.67 1.08 3.00 0.0
9 5 4 24.58 2.56 4.41 0.0
10 5 4 61.89 4.13 7.73 180.0
11 5 4 15.99 2.53 3.18 180.0
-13 6 4 0.00 1.56 0.01 0.0
-12 6 4 4.33 1.50 2.46 0.0
-11 6 4 132.51 4.46 11.60 180.0
-10 6 4 3.01 1.17 1.88 180.0
-9 6 4 9.81 1.12 2.91 0.0
-8 6 4 2.84 1.02 1.76 0.0
-7 6 4 10.03 1.19 2.50 0.0
-6 6 4 154.64 2.97 12.11 180.0
-5 6 4 198.65 2.89 13.44 180.0
-4 6 4 386.87 4.92 18.68 0.0
-3 6 4 1526.43 20.86 38.96 0.0
-2 6 4 303.66 4.34 16.89 0.0
-1 6 4 590.08 6.68 21.87 180.0
0 6 4 80.24 1.59 10.00 0.0
1 6 4 1258.12 15.91 35.54 180.0
2 6 4 352.20 5.11 17.40 0.0
3 6 4 331.90 5.44 19.00 0.0
4 6 4 23.83 1.29 5.33 0.0
5 6 4 238.97 4.08 14.91 0.0
6 6 4 9.74 1.16 2.53 0.0
7 6 4 896.50 11.68 30.06 180.0
8 6 4 13.52 1.31 3.84 0.0
9 6 4 0.00 1.61 1.34 0.0
10 6 4 5.44 2.25 2.86 0.0
11 6 4 42.09 3.26 5.99 180.0
-12 7 4 11.21 1.86 3.57 0.0
-11 7 4 29.45 2.02 5.13 180.0
-10 7 4 1.84 1.39 1.57 180.0
-9 7 4 101.48 3.29 10.37 0.0
-8 7 4 107.57 2.70 10.53 180.0
-7 7 4 349.53 6.11 18.65 0.0
-6 7 4 15.42 1.11 3.88 180.0
-5 7 4 19.24 0.88 4.35 0.0
-4 7 4 1.27 0.75 1.42 0.0
-3 7 4 277.80 4.49 16.20 180.0
-2 7 4 638.30 9.26 25.05 180.0
-1 7 4 47.21 1.88 6.02 0.0
0 7 4 1852.69 23.01 42.76 0.0
1 7 4 1145.62 14.57 33.62 180.0
2 7 4 147.44 2.72 12.87 180.0
3 7 4 425.27 6.75 21.82 180.0
4 7 4 311.49 5.36 18.19 180.0
5 7 4 730.95 10.12 27.45 180.0
6 7 4 21.57 1.44 4.98 180.0
7 7 4 1.54 1.18 1.93 0.0
8 7 4 0.00 1.19 0.70 180.0
9 7 4 125.04 4.06 11.57 180.0
10 7 4 52.94 3.06 7.36 180.0
11 7 4 92.31 5.52 9.06 0.0
-12 8 4 13.49 1.97 3.61 0.0
-11 8 4 0.00 1.63 0.03 180.0
-10 8 4 31.41 2.18 5.43 0.0
-9 8 4 11.22 1.72 3.56 180.0
-8 8 4 162.28 4.42 12.99 180.0
-7 8 4 3.64 1.39 2.04 180.0
-6 8 4 13.35 1.46 3.42 180.0
-5 8 4 17.56 0.98 4.26 180.0
-4 8 4 299.36 7.99 17.89 0.0
-3 8 4 29.42 1.33 5.06 0.0
-2 8 4 29.75 1.04 4.46 0.0
-1 8 4 368.68 5.71 19.55 180.0
0 8 4 57.94 2.44 8.31 180.0
1 8 4 173.61 3.03 12.85 0.0
2 8 4 0.73 0.91 0.38 180.0
3 8 4 1.56 1.16 1.10 180.0
4 8 4 37.22 1.79 6.14 180.0
5 8 4 155.02 3.47 12.57 0.0
6 8 4 0.00 1.06 0.06 0.0
7 8 4 0.00 1.13 1.09 180.0
8 8 4 71.07 2.41 7.95 0.0
9 8 4 18.87 2.26 3.97 0.0
10 8 4 28.06 2.77 5.92 0.0
11 8 4 44.66 10.67 6.74 180.0
-12 9 4 0.71 1.75 1.31 180.0
-11 9 4 77.30 4.80 8.28 180.0
-10 9 4 2.96 1.60 2.11 0.0
-9 9 4 25.29 2.01 4.82 180.0
-8 9 4 26.47 2.01 5.56 0.0
-7 9 4 11.92 1.69 3.95 0.0
-6 9 4 105.87 2.95 10.57 180.0
-5 9 4 3.79 2.35 2.71 180.0
-4 9 4 95.90 2.78 10.21 180.0
-3 9 4 56.54 1.84 7.57 0.0
-2 9 4 50.94 2.11 6.71 0.0
-1 9 4 947.93 13.50 31.04 0.0
0 9 4 257.83 4.03 15.47 180.0
1 9 4 285.89 4.46 17.19 0.0
2 9 4 118.59 2.80 10.48 180.0
3 9 4 722.78 10.87 27.19 0.0
4 9 4 659.45 10.19 26.30 0.0
5 9 4 105.28 2.83 9.85 0.0
6 9 4 0.00 1.13 1.70 0.0
7 9 4 25.81 1.88 5.16 0.0
8 9 4 52.54 2.27 6.97 0.0
9 9 4 6.01 1.88 2.68 180.0
10 9 4 28.95 2.91 5.07 0.0
-11 10 4 22.29 2.35 4.90 0.0
-10 10 4 0.75 1.63 0.21 180.0
-9 10 4 24.34 2.07 4.88 180.0
-8 10 4 8.70 1.77 3.44 180.0
-7 10 4 117.97 3.88 11.05 0.0
-6 10 4 13.14 1.77 3.82 0.0
-5 10 4 422.51 8.73 20.53 0.0
-4 10 4 134.85 3.76 11.75 0.0
-3 10 4 55.00 2.12 7.60 0.0
-2 10 4 259.80 4.45 16.67 0.0
-1 10 4 0.00 1.03 0.30 180.0
0 10 4 34.72 1.65 6.15 0.0
1 10 4 388.85 5.79 19.69 0.0
2 10 4 17.01 1.40 4.92 0.0
3 10 4 198.41 4.11 13.60 180.0
4 10 4 143.75 3.43 12.98 180.0
5 10 4 0.00 1.24 1.02 180.0
6 10 4 47.22 2.04 6.91 0.0
7 10 4 35.47 2.16 6.15 0.0
8 10 4 6.36 1.93 2.47 0.0
9 10 4 0.37 1.84 0.09 0.0
10 10 4 9.02 2.48 2.94 180.0
-11 11 4 0.00 1.77 1.03 0.0
-10 11 4 5.41 1.84 2.04 0.0
-9 11 4 3.90 1.99 1.60 0.0
-8 11 4 29.44 2.31 5.64 0.0
-7 11 4 0.00 1.56 1.22 0.0
-6 11 4 399.91 10.55 20.43 0.0
-5 11 4 23.66 2.03 4.41 0.0
-4 11 4 372.53 10.27 19.36 0.0
-3 11 4 8.75 1.45 3.23 180.0
-2 11 4 237.16 4.99 15.36 0.0
-1 11 4 109.30 2.67 10.51 180.0
0 11 4 70.27 2.21 8.88 180.0
1 11 4 34.63 1.75 6.68 180.0
2 11 4 1.05 1.19 1.03 0.0
3 11 4 55.62 2.22 7.97 0.0
4 11 4 24.95 1.76 4.49 0.0
5 11 4 47.42 2.55 6.60 180.0
6 11 4 9.56 1.59 2.20 180.0
7 11 4 82.17 2.98 8.80 180.0
8 11 4 49.19 2.91 6.88 180.0
9 11 4 0.20 2.14 0.24 0.0
-10 12 4 0.00 1.81 0.55 180.0
-9 12 4 1.97 1.77 0.64 0.0
-8 12 4 16.86 2.10 3.69 0.0
-7 12 4 31.82 2.39 5.52 0.0
-6 12 4 10.15 2.16 2.66 0.0
-5 12 4 176.92 12.35 13.26 180.0
-4 12 4 475.73 9.91 21.73 180.0
-3 12 4 2.09 1.68 2.35 180.0
-2 12 4 105.51 3.16 10.35 180.0
-1 12 4 0.81 1.29 1.09 0.0
0 12 4 8.78 1.73 3.22 180.0
1 12 4 129.65 3.66 11.54 180.0
2 12 4 46.83 2.10 5.65 180.0
3 12 4 22.63 1.77 4.81 180.0
4 12 4 1.26 1.42 2.03 180.0
5 12 4 4.24 2.27 2.44 180.0
6 12 4 0.00 1.40 1.03 0.0
7 12 4 1.44 1.53 0.55 180.0
8 12 4 55.02 3.11 6.92 180.0
9 12 4 24.70 5.61 4.82 0.0
-9 13 4 11.74 2.77 3.19 0.0
-8 13 4 71.62 5.02 8.03 180.0
-7 13 4 26.52 2.44 4.59 180.0
-6 13 4 7.57 2.22 3.17 0.0
-5 13 4 1.18 2.08 1.26 180.0
-4 13 4 35.60 2.53 6.35 180.0
-3 13 4 5.65 1.71 2.58 180.0
-2 13 4 97.35 3.61 9.57 180.0
-1 13 4 241.07 5.34 15.26 180.0
0 13 4 75.30 2.90 8.93 180.0
1 13 4 32.48 3.28 6.45 180.0
2 13 4 15.36 2.23 4.25 0.0
3 13 4 0.00 1.29 0.32 180.0
4 13 4 169.69 4.07 12.36 180.0
5 13 4 39.76 2.50 6.02 180.0
6 13 4 16.43 2.03 4.20 0.0
7 13 4 0.00 1.74 0.98 0.0
8 13 4 5.65 2.90 2.17 0.0
-8 14 4 4.21 2.04 2.65 180.0
-7 14 4 4.77 1.92 1.99 0.0
-6 14 4 3.46 2.28 3.00 0.0
-5 14 4 86.03 4.51 9.06 180.0
-4 14 4 15.19 5.33 4.13 180.0
-3 14 4 4.07 1.84 1.75 0.0
-2 14 4 5.13 1.86 2.50 180.0
-1 14 4 62.41 3.53 8.00 0.0
0 14 4 5.61 1.93 2.57 0.0
1 14 4 0.00 1.47 0.27 180.0
2 14 4 0.00 1.60 0.15 0.0
3 14 4 9.98 1.89 3.05 0.0
4 14 4 95.78 3.45 8.44 0.0
5 14 4 0.00 1.73 0.00 180.0
6 14 4 0.74 1.61 1.44 0.0
7 14 4 33.35 3.71 5.12 180.0
-7 15 4 0.00 1.98 0.37 0.0
-6 15 4 0.00 2.22 0.42 180.0
-5 15 4 1.85 2.36 2.07 180.0
-4 15 4 7.17 2.63 3.60 180.0
-3 15 4 0.00 2.36 0.40 0.0
-2 15 4 8.53 2.54 3.48 0.0
-1 15 4 20.12 2.36 4.61 0.0
0 15 4 2.65 2.15 0.86 0.0
1 15 4 0.00 2.76 0.89 0.0
2 15 4 84.24 4.01 9.05 0.0
3 15 4 0.00 1.78 0.33 180.0
4 15 4 0.00 1.89 0.98 180.0
5 15 4 33.45 2.93 4.89 0.0
6 15 4 4.99 2.35 1.54 0.0
-6 16 4 0.84 2.49 1.20 180.0
-5 16 4 0.18 2.49 0.93 180.0
-4 16 4 10.98 4.49 2.98 0.0
-3 16 4 0.00 2.28 0.44 0.0
-2 16 4 0.00 2.11 1.47 180.0
-1 16 4 3.45 2.00 1.39 180.0
0 16 4 0.00 1.91 0.82 180.0
1 16 4 9.75 2.37 2.88 0.0
2 16 4 1.00 2.34 1.07 180.0
3 16 4 0.31 3.23 0.55 0.0
4 16 4 2.17 2.26 1.77 180.0
5 16 4 0.00 4.21 0.97 0.0
-4 17 4 0.00 5.75 0.27 0.0
-3 17 4 0.00 2.95 0.65 180.0
-2 17 4 3.56 2.56 2.81 0.0
-1 17 4 0.00 2.07 0.78 0.0
0 17 4 1.04 2.22 1.11 180.0
1 17 4 0.00 2.19 0.70 0.0
2 17 4 6.31 2.78 1.69 180.0
3 17 4 30.03 5.33 4.75 180.0
-13 0 5 201.82 5.70 13.39 0.0
-11 0 5 152.99 4.57 12.33 0.0
-9 0 5 505.17 9.83 22.63 180.0
-7 0 5 539.39 11.67 23.74 0.0
-5 0 5 541.38 8.65 19.93 180.0
-3 0 5 526.49 9.55 22.68 0.0
-1 0 5 90.42 3.69 11.24 0.0
1 0 5 3912.81 67.36 62.44 0.0
3 0 5 1397.72 25.01 37.60 180.0
5 0 5 27.65 1.83 5.49 0.0
7 0 5 3.41 1.44 1.38 0.0
9 0 5 747.13 32.56 28.24 180.0
11 0 5 0.56 3.37 1.25 180.0
-13 1 5 5.72 1.46 2.15 0.0
-12 1 5 22.82 1.47 3.80 180.0
-11 1 5 51.52 1.87 6.79 0.0
-10 1 5 23.71 1.53 4.70 0.0
-9 1 5 130.06 2.17 11.69 180.0
-8 1 5 1.00 0.57 1.48 180.0
-7 1 5 14.91 0.88 3.76 180.0
-6 1 5 189.28 3.62 14.57 180.0
-5 1 5 482.71 6.38 21.96 0.0
-4 1 5 546.99 6.11 22.73 0.0
-3 1 5 334.58 4.08 16.44 0.0
-2 1 5 306.76 4.00 17.24 0.0
-1 1 5 1107.22 13.79 33.29 180.0
0 1 5 0.88 0.41 0.72 0.0
1 1 5 20.90 0.89 4.29 0.0
2 1 5 201.07 3.01 13.32 180.0
3 1 5 652.05 8.72 25.86 180.0
4 1 5 243.33 3.89 15.35 0.0
5 1 5 410.01 6.05 20.41 180.0
6 1 5 539.44 7.74 23.38 180.0
7 1 5 0.21 0.98 0.81 180.0
8 1 5 120.40 2.93 10.99 0.0
9 1 5 0.00 1.65 1.71 0.0
10 1 5 0.00 1.62 0.11 0.0
11 1 5 14.97 2.46 2.87 180.0
12 1 5 14.76 2.98 3.71 180.0
-13 2 5 40.13 2.64 6.52 180.0
-12 2 5 67.62 2.54 8.09 180.0
-11 2 5 8.11 1.15 3.13 0.0
-10 2 5 116.04 2.54 11.06 180.0
-9 2 5 152.18 2.51 12.43 180.0
-8 2 5 231.49 3.01 15.60 0.0
-7 2 5 34.05 0.82 6.11 0.0
-6 2 5 3.16 0.72 1.60 0.0
-5 2 5 76.34 1.56 8.85 180.0
-4 2 5 550.42 5.78 23.06 180.0
-3 2 5 1073.86 12.38 30.11 0.0
-2 2 5 896.37 10.44 30.64 0.0
-1 2 5 5757.91 92.90 74.76 180.0
0 2 5 2013.14 21.58 42.71 180.0
1 2 5 270.34 4.22 16.11 180.0
2 2 5 1079.65 12.61 33.54 180.0
3 2 5 154.61 2.74 13.35 180.0
4 2 5 158.76 2.98 12.23 0.0
5 2 5 13.86 0.89 4.15 0.0
6 2 5 0.00 0.71 0.60 180.0
7 2 5 25.39 1.47 5.21 0.0
8 2 5 89.00 2.64 8.89 180.0
9 2 5 0.00 1.55 1.78 180.0
10 2 5 16.39 2.17 3.78 0.0
11 2 5 17.72 2.46 3.66 0.0
-13 3 5 62.65 3.39 7.28 180.0
-12 3 5 6.46 1.38 2.50 0.0
-11 3 5 64.85 2.16 7.98 0.0
-10 3 5 184.51 3.40 13.60 180.0
-9 3 5 100.71 2.02 9.69 180.0
-8 3 5 57.48 1.22 7.46 0.0
-7 3 5 33.30 1.03 5.79 0.0
-6 3 5 108.34 1.70 9.77 0.0
-5 3 5 473.65 5.38 20.99 0.0
-4 3 5 2263.10 24.04 46.18 180.0
-3 3 5 477.86 6.18 20.56 0.0
-2 3 5 1373.10 15.75 36.13 180.0
-1 3 5 522.30 6.29 22.58 180.0
0 3 5 736.32 8.73 25.83 0.0
1 3 5 4000.49 45.21 62.55 0.0
2 3 5 347.71 4.86 19.46 180.0
3 3 5 0.23 0.93 1.10 0.0
4 3 5 20.73 1.51 4.05 0.0
5 3 5 0.00 0.69 0.37 180.0
6 3 5 18.47 1.12 4.56 0.0
7 3 5 21.94 1.47 4.94 0.0
8 3 5 3.99 1.22 2.43 0.0
9 3 5 0.17 1.61 1.83 0.0
10 3 5 61.29 3.23 8.45 180.0
11 3 5 0.00 1.97 0.81 0.0
-13 4 5 136.21 3.83 11.34 180.0
-12 4 5 0.00 1.22 0.19 180.0
-11 4 5 81.68 2.63 8.83 0.0
-10 4 5 7.30 1.15 2.69 180.0
-9 4 5 2.93 0.97 0.89 0.0
-8 4 5 27.06 1.30 4.80 0.0
-7 4 5 38.77 1.16 6.57 180.0
-6 4 5 23.49 0.74 5.33 0.0
-5 4 5 15.00 0.93 3.32 180.0
-4 4 5 100.91 1.78 10.18 180.0
-3 4 5 2667.42 32.23 50.53 0.0
-2 4 5 433.60 4.98 20.50 0.0
-1 4 5 549.00 6.22 23.14 180.0
0 4 5 27.43 0.87 5.69 0.0
1 4 5 5.48 1.38 1.55 180.0
2 4 5 743.88 9.76 27.46 0.0
3 4 5 186.35 3.46 14.19 0.0
4 4 5 175.46 2.79 14.56 0.0
5 4 5 29.48 1.32 6.39 0.0
6 4 5 11.70 1.06 3.63 0.0
7 4 5 1.86 1.74 1.90 180.0
8 4 5 0.00 1.13 0.74 180.0
9 4 5 102.20 3.73 10.48 0.0
10 4 5 3.40 1.78 1.82 0.0
11 4 5 6.73 3.65 2.23 180.0
-13 5 5 35.41 2.50 5.90 180.0
-12 5 5 21.25 1.86 4.54 0.0
-11 5 5 57.43 2.62 8.19 180.0
-10 5 5 25.63 1.80 5.66 0.0
-9 5 5 68.60 2.12 8.41 180.0
-8 5 5 329.88 5.80 18.57 0.0
-7 5 5 67.23 1.65 8.37 0.0
-6 5 5 418.59 6.40 20.07 0.0
-5 5 5 1424.53 19.82 37.56 180.0
-4 5 5 7.42 0.81 2.71 0.0
-3 5 5 270.08 3.57 15.19 180.0
-2 5 5 0.51 0.42 0.33 0.0
-1 5 5 616.21 7.45 23.86 180.0
0 5 5 417.47 5.78 21.22 0.0
1 5 5 884.60 11.42 29.14 180.0
2 5 5 555.97 7.56 22.48 180.0
3 5 5 6.15 0.92 2.85 180.0
4 5 5 214.77 4.03 14.65 180.0
5 5 5 130.34 5.44 11.27 0.0
6 5 5 176.47 3.46 13.64 180.0
7 5 5 237.67 3.90 15.26 180.0
8 5 5 0.35 1.29 1.43 0.0
9 5 5 28.16 2.38 5.38 180.0
10 5 5 7.38 1.99 1.93 180.0
11 5 5 0.00 2.48 1.00 0.0
-13 6 5 1.56 1.62 1.39 180.0
-12 6 5 47.29 2.60 6.88 0.0
-11 6 5 1.12 1.72 0.38 0.0
-10 6 5 33.88 2.04 5.88 0.0
-9 6 5 2.42 1.29 1.42 0.0
-8 6 5 550.29 13.65 23.83 180.0
-7 6 5 176.72 4.66 13.36 0.0
-6 6 5 27.53 1.83 5.48 180.0
-5 6 5 44.23 1.80 6.11 180.0
-4 6 5 1.85 0.58 1.31 180.0
-3 6 5 6.35 1.08 1.85 0.0
-2 6 5 1828.65 23.23 41.84 180.0
-1 6 5 118.87 2.18 10.16 180.0
0 6 5 791.50 9.54 27.33 180.0
1 6 5 4.97 0.91 2.14 0.0
2 6 5 16.16 1.01 4.32 180.0
3 6 5 332.53 5.57 18.25 180.0
4 6 5 2042.99 28.22 45.24 180.0
5 6 5 97.09 2.48 10.12 180.0
6 6 5 10.74 1.26 3.43 0.0
7 6 5 4.90 1.08 2.57 180.0
8 6 5 10.55 1.56 3.46 0.0
9 6 5 0.00 2.07 1.42 0.0
10 6 5 44.60 3.18 6.48 180.0
11 6 5 0.00 2.48 0.76 0.0
-12 7 5 20.06 2.28 4.92 180.0
-11 7 5 6.99 2.25 2.95 180.0
-10 7 5 0.95 1.69 0.80 180.0
-9 7 5 5.25 1.33 2.71 0.0
-8 7 5 347.02 7.45 18.87 180.0
-7 7 5 214.27 5.40 14.36 0.0
-6 7 5 460.76 11.09 21.34 180.0
-5 7 5 567.22 7.68 23.63 180.0
-4 7 5 0.00 0.72 0.97 0.0
-3 7 5 290.12 6.14 16.32 180.0
-2 7 5 229.52 3.93 15.17 180.0
-1 7 5 144.85 2.57 11.94 180.0
0 7 5 221.74 3.46 13.87 0.0
1 7 5 906.29 11.82 30.69 180.0
2 7 5 88.85 2.28 10.02 0.0
3 7 5 40.70 1.77 5.95 0.0
4 7 5 1800.23 25.10 43.12 0.0
5 7 5 316.81 5.20 17.91 0.0
6 7 5 4.17 1.13 2.08 180.0
7 7 5 62.58 2.29 7.48 180.0
8 7 5 30.07 1.98 4.86 0.0
9 7 5 1.35 1.82 1.38 0.0
10 7 5 5.09 2.87 2.32 0.0
-12 8 5 0.92 3.00 2.52 0.0
-11 8 5 17.04 2.07 4.58 180.0
-10 8 5 2.58 1.67 2.36 0.0
-9 8 5 0.00 1.71 0.85 0.0
-8 8 5 0.78 2.86 0.24 0.0
-7 8 5 59.72 2.59 7.37 0.0
-6 8 5 102.65 3.25 10.13 180.0
-5 8 5 239.89 4.19 15.50 180.0
-4 8 5 23.62 1.18 5.08 180.0
-3 8 5 415.49 12.08 19.91 180.0
-2 8 5 329.88 6.30 17.62 0.0
-1 8 5 174.59 2.71 13.65 0.0
0 8 5 77.40 1.90 9.22 0.0
1 8 5 798.76 10.60 28.42 0.0
2 8 5 305.39 5.23 17.70 0.0
3 8 5 1.14 1.09 2.55 0.0
4 8 5 0.00 1.20 0.67 180.0
5 8 5 8.37 1.35 2.82 0.0
6 8 5 87.23 2.53 8.57 0.0
7 8 5 22.87 1.70 4.49 0.0
8 8 5 58.87 2.70 6.89 0.0
9 8 5 0.00 1.76 1.25 180.0
10 8 5 24.22 3.56 4.66 0.0
-12 9 5 11.34 1.89 3.62 0.0
-11 9 5 62.82 3.08 8.02 0.0
-10 9 5 18.92 1.99 4.35 0.0
-9 9 5 0.00 1.43 0.46 180.0
-8 9 5 0.00 1.85 0.52 180.0
-7 9 5 0.00 2.27 0.22 180.0
-6 9 5 37.51 2.23 5.80 180.0
-5 9 5 656.32 10.93 26.00 0.0
-4 9 5 862.55 16.03 29.52 0.0
-3 9 5 195.60 4.12 14.04 0.0
-2 9 5 23.12 1.31 4.85 0.0
-1 9 5 368.43 5.89 19.03 0.0
0 9 5 3.34 0.88 1.79 0.0
1 9 5 1336.11 17.15 36.72 0.0
2 9 5 93.72 2.52 10.11 180.0
3 9 5 0.21 1.15 0.68 180.0
4 9 5 65.82 2.32 8.22 0.0
5 9 5 3.06 1.31 2.09 180.0
6 9 5 112.39 2.90 10.56 180.0
7 9 5 12.96 1.70 3.37 0.0
8 9 5 20.81 2.13 4.57 0.0
9 9 5 0.35 1.90 0.59 180.0
10 9 5 16.89 2.79 3.62 180.0
-11 10 5 4.58 1.86 2.03 0.0
-10 10 5 7.79 1.69 2.52 180.0
-9 10 5 0.00 1.45 0.56 180.0
-8 10 5 185.31 5.08 13.51 0.0
-7 10 5 10.01 1.77 3.21 180.0
-6 10 5 1.31 1.61 0.80 180.0
-5 10 5 12.93 1.84 2.69 0.0
-4 10 5 18.33 3.07 4.22 0.0
-3 10 5 39.11 1.97 6.39 180.0
-2 10 5 395.83 6.23 20.44 0.0
-1 10 5 472.22 7.41 21.87 0.0
0 10 5 75.13 1.98 8.77 180.0
1 10 5 135.70 3.10 11.59 0.0
2 10 5 81.93 2.53 8.46 180.0
3 10 5 2.84 1.26 1.17 0.0
4 10 5 46.45 2.48 6.83 0.0
5 10 5 18.99 1.66 3.68 0.0
6 10 5 17.13 1.64 3.77 180.0
7 10 5 56.06 3.29 7.27 180.0
8 10 5 23.06 2.38 3.96 180.0
9 10 5 2.76 2.26 0.30 0.0
-11 11 5 24.13 4.77 3.89 0.0
-10 11 5 63.61 3.25 8.00 180.0
-9 11 5 13.65 1.97 3.93 180.0
-8 11 5 8.33 2.34 3.16 0.0
-7 11 5 52.28 2.81 7.80 180.0
-6 11 5 31.38 2.73 5.92 180.0
-5 11 5 8.42 2.08 2.41 0.0
-4 11 5 24.78 2.47 4.94 0.0
-3 11 5 1.01 1.51 1.16 180.0
-2 11 5 61.66 3.27 7.61 180.0
-1 11 5 11.32 1.58 3.19 180.0
0 11 5 12.68 1.57 3.66 180.0
1 11 5 16.42 1.47 4.27 180.0
2 11 5 54.67 2.21 7.79 180.0
3 11 5 357.38 6.34 18.48 180.0
4 11 5 0.00 1.24 1.29 0.0
5 11 5 47.27 2.28 6.41 180.0
6 11 5 0.16 1.45 0.02 0.0
7 11 5 23.37 2.10 4.98 0.0
8 11 5 3.10 1.93 1.89 0.0
9 11 5 8.60 2.53 3.18 0.0
-10 12 5 5.86 1.97 2.46 180.0
-9 12 5 3.05 1.80 1.83 0.0
-8 12 5 9.47 1.87 2.88 0.0
-7 12 5 9.59 1.89 2.97 180.0
-6 12 5 10.56 1.82 3.63 0.0
-5 12 5 30.98 3.23 6.43 0.0
-4 12 5 153.43 4.54 11.93 0.0
-3 12 5 14.14 1.93 4.35 180.0
-2 12 5 5.87 1.69 3.13 180.0
-1 12 5 214.55 4.93 14.35 180.0
0 12 5 29.14 1.96 5.21 0.0
1 12 5 188.27 4.58 13.62 180.0
2 12 5 13.11 1.49 3.78 0.0
3 12 5 9.54 1.52 3.00 180.0
4 12 5 0.00 1.43 0.06 0.0
5 12 5 0.33 1.40 1.05 180.0
6 12 5 24.13 2.05 4.98 180.0
7 12 5 0.00 1.54 0.20 180.0
8 12 5 9.43 2.53 2.52 180.0
-9 13 5 7.92 2.10 2.87 0.0
-8 13 5 0.32 1.90 2.30 0.0
-7 13 5 0.00 1.69 1.46 0.0
-6 13 5 5.02 1.81 2.20 0.0
-5 13 5 9.20 2.28 3.10 180.0
-4 13 5 2.96 2.16 2.08 180.0
-3 13 5 8.69 2.45 3.56 0.0
-2 13 5 0.85 1.72 1.00 180.0
-1 13 5 65.32 3.19 7.95 0.0
0 13 5 0.00 1.60 1.48 0.0
1 13 5 13.15 2.28 3.50 0.0
2 13 5 13.52 1.83 3.98 180.0
3 13 5 8.83 1.62 2.38 0.0
4 13 5 7.48 1.61 3.69 0.0
5 13 5 20.01 2.21 3.82 0.0
6 13 5 47.74 2.57 6.30 0.0
7 13 5 0.00 1.93 1.74 180.0
-8 14 5 2.02 1.97 0.16 180.0
-7 14 5 0.00 1.90 1.11 0.0
-6 14 5 2.38 2.08 1.40 180.0
-5 14 5 1.55 3.09 1.59 0.0
-4 14 5 3.55 2.28 2.84 180.0
-3 14 5 28.13 2.90 5.05 0.0
-2 14 5 97.85 5.07 9.88 180.0
-1 14 5 0.13 1.77 0.18 180.0
0 14 5 1.93 1.84 1.57 0.0
1 14 5 0.00 1.72 0.13 180.0
2 14 5 12.96 2.00 2.98 0.0
3 14 5 0.38 1.61 1.73 180.0
4 14 5 14.97 1.86 4.38 0.0
5 14 5 8.69 2.14 2.67 180.0
6 14 5 0.51 1.70 0.28 0.0
-7 15 5 0.00 2.42 1.15 180.0
-6 15 5 0.00 2.13 0.12 180.0
-5 15 5 0.00 2.22 1.72 0.0
-4 15 5 0.00 2.16 0.27 0.0
-3 15 5 2.51 2.25 1.33 180.0
-2 15 5 8.73 2.67 3.13 0.0
-1 15 5 14.18 2.36 4.01 180.0
0 15 5 15.43 2.32 4.30 180.0
1 15 5 9.01 3.23 2.42 180.0
2 15 5 1.12 2.11 1.64 0.0
3 15 5 0.00 1.94 1.23 0.0
4 15 5 41.48 3.57 6.48 180.0
5 15 5 0.00 2.09 0.67 0.0
-6 16 5 0.00 4.21 0.30 180.0
-5 16 5 0.00 2.13 0.98 180.0
-4 16 5 1.68 2.56 2.36 180.0
-3 16 5 4.57 2.43 2.16 180.0
-2 16 5 0.00 2.43 0.60 180.0
-1 16 5 0.00 2.56 0.62 0.0
0 16 5 5.44 2.20 1.75 180.0
1 16 5 3.46 2.27 1.71 180.0
2 16 5 27.69 2.89 5.56 180.0
3 16 5 0.70 2.58 1.45 180.0
4 16 5 1.40 4.21 1.09 180.0
-3 17 5 16.00 3.37 4.46 180.0
-2 17 5 0.32 2.56 0.49 0.0
-1 17 5 0.00 2.83 2.31 180.0
0 17 5 21.13 6.32 3.75 180.0
1 17 5 7.89 2.77 1.89 180.0
-12 0 6 65.24 3.39 8.32 180.0
-10 0 6 1190.97 26.65 34.64 0.0
-8 0 6 18.69 1.82 5.05 180.0
-6 0 6 215.60 3.86 14.83 180.0
-4 0 6 307.32 5.97 17.30 180.0
-2 0 6 6.35 0.64 3.30 0.0
0 0 6 3416.12 51.54 56.55 180.0
2 0 6 236.74 5.28 15.53 180.0
4 0 6 71.36 2.68 8.29 180.0
6 0 6 182.65 4.98 13.78 180.0
8 0 6 2.55 1.67 1.86 0.0
10 0 6 94.00 5.32 10.05 0.0
-13 1 6 160.70 3.96 12.42 0.0
-12 1 6 0.00 1.16 1.09 180.0
-11 1 6 9.61 1.30 2.93 0.0
-10 1 6 39.42 2.19 6.67 180.0
-9 1 6 3.33 0.87 1.74 0.0
-8 1 6 33.28 1.32 5.68 180.0
-7 1 6 85.49 2.01 9.70 0.0
-6 1 6 439.51 6.57 20.59 180.0
-5 1 6 96.81 1.60 9.67 180.0
-4 1 6 884.76 10.36 29.34 180.0
-3 1 6 1537.35 17.60 37.30 180.0
-2 1 6 112.86 2.03 9.87 0.0
-1 1 6 221.03 2.81 12.88 0.0
0 1 6 309.77 4.53 17.50 180.0
1 1 6 53.73 1.12 7.09 0.0
2 1 6 238.86 3.68 16.12 180.0
3 1 6 68.81 2.20 8.50 180.0
4 1 6 27.99 1.29 5.50 0.0
5 1 6 29.97 1.40 5.78 180.0
6 1 6 109.75 2.62 10.75 0.0
7 1 6 6.89 1.22 3.10 180.0
8 1 6 0.48 1.18 1.25 0.0
9 1 6 7.03 1.76 2.37 180.0
10 1 6 5.33 1.95 1.88 0.0
11 1 6 5.05 2.58 3.24 180.0
-13 2 6 16.73 1.62 3.44 0.0
-12 2 6 12.64 1.67 3.63 180.0
-11 2 6 73.10 2.32 8.86 0.0
-10 2 6 30.09 2.53 6.21 0.0
-9 2 6 57.43 2.54 7.67 180.0
-8 2 6 444.85 6.88 20.83 180.0
-7 2 6 1088.73 15.23 33.24 180.0
-6 2 6 107.12 2.17 10.02 0.0
-5 2 6 423.29 5.19 20.73 0.0
-4 2 6 35.59 0.78 6.02 0.0
-3 2 6 0.68 0.39 1.06 180.0
-2 2 6 821.81 10.43 27.37 0.0
-1 2 6 351.50 4.48 15.79 0.0
0 2 6 1297.44 14.12 34.70 0.0
1 2 6 1112.31 15.85 32.92 0.0
2 2 6 848.53 11.38 29.50 0.0
3 2 6 58.66 1.51 7.26 0.0
4 2 6 55.52 1.74 7.60 0.0
5 2 6 65.01 1.99 8.04 180.0
6 2 6 253.70 4.41 16.25 0.0
7 2 6 120.80 2.88 10.97 0.0
8 2 6 3.10 1.30 1.84 0.0
9 2 6 39.91 2.98 6.35 0.0
10 2 6 6.49 1.97 2.95 180.0
11 2 6 0.59 2.67 1.61 180.0
-13 3 6 25.94 2.45 5.30 180.0
-12 3 6 6.50 1.33 2.12 180.0
-11 3 6 128.60 3.19 11.38 180.0
-10 3 6 0.14 0.91 2.63 180.0
-9 3 6 11.93 1.22 3.31 0.0
-8 3 6 42.67 2.39 6.56 0.0
-7 3 6 7.66 0.96 2.37 180.0
-6 3 6 60.11 1.56 8.41 0.0
-5 3 6 210.00 2.63 12.58 0.0
-4 3 6 41.68 0.93 6.22 180.0
-3 3 6 2089.53 30.15 44.77 0.0
-2 3 6 1850.45 21.16 42.86 0.0
-1 3 6 336.03 4.03 17.21 0.0
0 3 6 7.73 0.66 2.02 180.0
1 3 6 89.57 1.67 9.16 180.0
2 3 6 5.63 0.70 2.24 180.0
3 3 6 571.52 8.61 24.98 0.0
4 3 6 281.18 4.55 17.16 0.0
5 3 6 281.32 4.14 16.85 0.0
6 3 6 4.07 1.16 2.30 0.0
7 3 6 85.95 2.64 9.18 180.0
8 3 6 178.16 3.81 13.53 180.0
9 3 6 122.62 4.19 11.12 0.0
10 3 6 9.48 2.12 3.60 180.0
11 3 6 0.00 2.28 1.07 180.0
-13 4 6 1.47 1.90 0.96 180.0
-12 4 6 39.36 2.16 6.35 0.0
-11 4 6 34.96 1.96 5.19 180.0
-10 4 6 0.00 0.94 0.78 0.0
-9 4 6 34.75 1.32 6.38 0.0
-8 4 6 0.00 0.65 0.42 0.0
-7 4 6 75.54 1.58 9.07 0.0
-6 4 6 453.93 5.54 21.11 0.0
-5 4 6 583.82 6.97 24.21 0.0
-4 4 6 36.28 0.91 6.78 180.0
-3 4 6 5.94 0.55 2.04 180.0
-2 4 6 82.85 1.43 9.90 180.0
-1 4 6 0.72 0.51 0.43 0.0
0 4 6 45.64 1.26 6.91 0.0
1 4 6 28.77 1.18 4.52 180.0
2 4 6 180.54 3.18 13.51 180.0
3 4 6 380.33 5.89 20.04 180.0
4 4 6 1836.82 25.48 43.04 180.0
5 4 6 487.31 7.87 22.66 180.0
6 4 6 57.94 2.05 7.55 180.0
7 4 6 6.56 1.34 3.11 180.0
8 4 6 14.39 1.56 3.38 180.0
9 4 6 36.33 2.92 5.81 180.0
10 4 6 16.59 2.59 3.99 180.0
11 4 6 0.00 2.48 0.02 0.0
-13 5 6 9.67 2.48 3.35 180.0
-12 5 6 0.00 1.77 1.02 180.0
-11 5 6 0.65 1.15 0.06 180.0
-10 5 6 129.40 3.55 11.29 0.0
-9 5 6 2.45 0.95 1.19 0.0
-8 5 6 533.66 8.73 23.99 180.0
-7 5 6 1.63 0.76 2.36 180.0
-6 5 6 0.09 0.56 0.09 180.0
-5 5 6 55.09 1.48 7.26 180.0
-4 5 6 123.70 2.13 11.08 0.0
-3 5 6 19.61 0.76 3.64 180.0
-2 5 6 49.73 1.16 6.85 180.0
-1 5 6 1169.90 13.33 34.76 180.0
0 5 6 1273.68 16.50 35.89 180.0
1 5 6 329.53 4.77 18.58 180.0
2 5 6 147.12 3.00 11.32 180.0
3 5 6 276.86 4.84 17.29 180.0
4 5 6 264.98 4.88 16.94 180.0
5 5 6 3.08 1.12 2.22 0.0
6 5 6 7.86 1.35 2.91 0.0
7 5 6 157.11 3.45 11.94 180.0
8 5 6 0.00 1.20 1.41 0.0
9 5 6 4.37 1.93 2.86 0.0
10 5 6 0.00 2.14 0.74 0.0
-12 6 6 32.18 2.10 5.36 180.0
-11 6 6 232.75 5.58 15.58 180.0
-10 6 6 23.92 4.45 5.07 180.0
-9 6 6 36.13 1.94 5.72 180.0
-8 6 6 12.89 1.73 3.56 180.0
-7 6 6 0.00 0.87 0.80 0.0
-6 6 6 17.09 0.95 4.16 180.0
-5 6 6 2090.13 28.42 46.19 180.0
-4 6 6 89.22 2.20 10.10 180.0
-3 6 6 1578.68 24.47 39.50 180.0
-2 6 6 2.73 0.56 1.71 0.0
-1 6 6 142.76 2.32 11.36 180.0
0 6 6 96.79 2.12 9.70 180.0
1 6 6 474.16 7.30 21.63 180.0
2 6 6 37.47 1.65 5.64 0.0
3 6 6 0.00 1.34 0.25 180.0
4 6 6 184.26 3.87 13.67 0.0
5 6 6 182.01 3.56 13.87 0.0
6 6 6 38.53 2.00 5.99 0.0
7 6 6 3.87 1.40 2.08 0.0
8 6 6 0.00 2.15 1.62 180.0
9 6 6 6.30 1.99 2.61 0.0
10 6 6 17.04 3.51 4.07 0.0
-12 7 6 11.46 1.73 3.64 180.0
-11 7 6 8.89 1.51 2.50 180.0
-10 7 6 54.98 2.53 7.52 0.0
-9 7 6 92.78 3.08 9.23 180.0
-8 7 6 505.04 14.40 23.36 180.0
-7 7 6 95.26 2.99 9.84 0.0
-6 7 6 5.14 1.25 2.98 0.0
-5 7 6 12.39 1.06 3.66 0.0
-4 7 6 2.48 0.89 0.81 180.0
-3 7 6 184.76 2.87 13.84 0.0
-2 7 6 0.18 0.61 0.56 0.0
-1 7 6 99.74 2.07 10.02 180.0
0 7 6 124.42 3.00 11.13 180.0
1 7 6 761.40 10.14 27.87 0.0
2 7 6 29.88 1.47 6.21 0.0
3 7 6 9.20 1.19 3.57 180.0
4 7 6 187.21 3.92 13.75 180.0
5 7 6 28.23 1.60 5.15 0.0
6 7 6 56.22 2.17 7.67 0.0
7 7 6 92.49 2.74 9.30 0.0
8 7 6 36.68 2.43 5.92 0.0
9 7 6 0.00 2.16 0.74 180.0
10 7 6 1.37 2.36 1.39 0.0
-12 8 6 59.61 2.88 7.23 180.0
-11 8 6 0.00 1.33 0.43 0.0
-10 8 6 7.08 1.87 3.31 180.0
-9 8 6 226.02 5.57 15.56 0.0
-8 8 6 15.27 1.69 3.49 180.0
-7 8 6 357.82 7.71 19.03 0.0
-6 8 6 3.37 1.28 0.95 0.0
-5 8 6 453.40 7.98 21.15 0.0
-4 8 6 15.65 1.21 4.15 0.0
-3 8 6 303.47 7.39 17.60 0.0
-2 8 6 166.30 5.19 12.85 0.0
-1 8 6 41.08 1.53 6.41 180.0
0 8 6 52.67 1.66 6.90 180.0
1 8 6 311.62 4.83 17.71 0.0
2 8 6 191.26 3.86 13.41 0.0
3 8 6 19.85 1.46 4.42 0.0
4 8 6 400.20 6.82 20.44 0.0
5 8 6 30.03 1.86 5.52 180.0
6 8 6 60.75 2.26 7.88 0.0
7 8 6 85.57 2.73 8.82 180.0
8 8 6 57.42 2.66 7.53 180.0
9 8 6 3.34 2.76 1.47 180.0
10 8 6 7.87 3.51 2.65 0.0
-11 9 6 55.49 2.82 6.90 0.0
-10 9 6 2.08 2.02 2.28 0.0
-9 9 6 0.00 1.43 0.39 180.0
-8 9 6 73.79 4.43 8.65 0.0
-7 9 6 3.24 1.57 1.45 0.0
-6 9 6 439.61 9.15 20.97 0.0
-5 9 6 442.12 11.57 21.45 180.0
-4 9 6 589.43 13.08 24.02 180.0
-3 9 6 74.09 2.43 8.95 180.0
-2 9 6 577.59 12.68 23.98 0.0
-1 9 6 78.71 2.16 9.01 180.0
0 9 6 0.88 0.89 0.25 0.0
1 9 6 146.18 4.49 12.49 0.0
2 9 6 10.97 1.60 3.71 180.0
3 9 6 68.41 2.42 8.08 180.0
4 9 6 25.30 1.71 4.51 0.0
5 9 6 3.89 1.41 1.56 0.0
6 9 6 1.47 1.31 1.69 0.0
7 9 6 6.51 1.76 2.85 0.0
8 9 6 37.69 2.46 6.38 180.0
9 9 6 0.00 2.26 0.18 0.0
-11 10 6 39.80 2.72 5.80 0.0
-10 10 6 1.87 1.69 2.36 0.0
-9 10 6 0.49 1.49 0.17 180.0
-8 10 6 32.61 2.27 5.73 0.0
-7 10 6 320.04 7.29 17.40 180.0
-6 10 6 7.36 1.58 2.13 0.0
-5 10 6 0.00 1.52 0.71 0.0
-4 10 6 98.15 2.95 9.72 180.0
-3 10 6 70.93 2.79 8.25 0.0
-2 10 6 165.32 4.78 13.27 180.0
-1 10 6 85.74 2.80 9.04 180.0
0 10 6 586.48 9.03 24.52 180.0
1 10 6 367.32 6.22 19.33 0.0
2 10 6 14.01 1.45 3.54 180.0
3 10 6 22.11 1.67 5.16 0.0
4 10 6 229.11 4.70 15.13 180.0
5 10 6 31.60 2.44 5.71 180.0
6 10 6 0.00 1.29 0.00 0.0
7 10 6 13.12 1.89 3.19 0.0
8 10 6 0.11 1.90 1.10 180.0
9 10 6 4.26 2.83 2.44 0.0
-10 11 6 0.00 1.65 0.41 0.0
-9 11 6 0.00 1.75 0.61 180.0
-8 11 6 4.21 1.66 2.27 180.0
-7 11 6 23.26 2.10 4.83 180.0
-6 11 6 40.77 2.56 6.54 0.0
-5 11 6 30.97 2.27 5.49 180.0
-4 11 6 216.91 6.79 14.44 180.0
-3 11 6 108.30 3.54 10.51 0.0
-2 11 6 108.73 3.70 11.06 0.0
-1 11 6 16.56 1.98 4.44 0.0
0 11 6 23.91 1.56 5.63 0.0
1 11 6 13.07 1.44 3.32 180.0
2 11 6 79.16 2.70 9.64 0.0
3 11 6 1.28 1.39 0.84 180.0
4 11 6 24.00 1.89 5.15 0.0
5 11 6 6.45 1.55 2.79 0.0
6 11 6 0.00 1.47 1.77 0.0
7 11 6 2.37 1.60 1.93 180.0
8 11 6 16.66 2.69 3.60 180.0
-10 12 6 32.36 4.12 5.68 180.0
-9 12 6 1.28 1.96 1.75 180.0
-8 12 6 28.51 2.30 4.82 180.0
-7 12 6 0.00 1.60 0.86 180.0
-6 12 6 43.50 2.72 6.85 0.0
-5 12 6 14.78 2.76 4.32 180.0
-4 12 6 9.62 2.16 2.77 0.0
-3 12 6 11.02 1.86 3.80 0.0
-2 12 6 51.48 2.83 7.69 0.0
-1 12 6 19.90 2.13 4.73 0.0
0 12 6 304.79 7.22 17.60 0.0
1 12 6 9.61 1.45 3.78 180.0
2 12 6 107.99 3.17 10.80 0.0
3 12 6 1.94 1.54 1.93 0.0
4 12 6 0.00 1.41 1.02 180.0
5 12 6 25.45 2.02 4.94 0.0
6 12 6 44.61 2.47 6.58 0.0
7 12 6 5.30 1.83 2.49 0.0
-9 13 6 22.68 2.45 4.43 0.0
-8 13 6 1.05 2.07 1.79 180.0
-7 13 6 0.00 1.73 0.64 0.0
-6 13 6 39.42 2.64 6.42 0.0
-5 13 6 6.95 2.95 2.60 0.0
-4 13 6 13.86 2.53 3.54 0.0
-3 13 6 84.02 5.89 9.92 0.0
-2 13 6 0.00 1.71 2.19 180.0
-1 13 6 0.92 1.64 0.89 0.0
0 13 6 2.90 1.89 1.29 0.0
1 13 6 33.67 2.58 5.52 180.0
2 13 6 119.24 4.30 10.51 0.0
3 13 6 5.04 1.60 1.97 0.0
4 13 6 0.00 1.45 0.75 180.0
5 13 6 19.74 2.26 4.75 180.0
6 13 6 1.57 1.77 1.68 180.0
-8 14 6 0.00 1.84 1.03 0.0
-7 14 6 13.02 2.22 3.95 0.0
-6 14 6 0.00 1.86 0.24 180.0
-5 14 6 0.11 2.08 1.28 0.0
-4 14 6 0.00 4.49 1.73 180.0
-3 14 6 15.12 2.63 4.35 0.0
-2 14 6 4.09 4.77 2.33 180.0
-1 14 6 7.37 1.97 2.59 0.0
0 14 6 5.45 2.07 3.33 0.0
1 14 6 35.75 2.83 6.36 180.0
2 14 6 75.21 3.58 8.57 180.0
3 14 6 15.16 2.46 4.24 180.0
4 14 6 11.69 2.56 3.36 180.0
5 14 6 9.52 4.63 2.83 0.0
6 14 6 57.26 7.30 6.77 180.0
-7 15 6 0.00 3.93 0.28 180.0
-6 15 6 5.29 2.18 2.43 180.0
-5 15 6 8.60 3.09 2.61 0.0
-4 15 6 5.01 2.43 2.78 180.0
-3 15 6 30.59 3.23 5.49 180.0
-2 15 6 37.57 3.44 5.20 180.0
-1 15 6 0.00 2.43 0.15 0.0
0 15 6 39.04 3.00 6.31 180.0
1 15 6 0.00 1.98 0.31 180.0
2 15 6 38.16 3.01 5.98 180.0
3 15 6 9.89 2.42 2.39 180.0
4 15 6 44.28 5.89 6.30 180.0
-5 16 6 0.22 2.81 1.98 180.0
-4 16 6 8.82 2.69 2.69 0.0
-3 16 6 0.09 2.63 0.75 180.0
-2 16 6 0.43 3.93 0.79 180.0
-1 16 6 32.77 3.64 4.92 180.0
0 16 6 1.36 2.56 0.75 180.0
1 16 6 0.00 2.21 0.52 180.0
2 16 6 0.60 2.37 1.66 180.0
-13 0 7 1.05 3.93 0.20 180.0
-11 0 7 191.02 6.32 13.99 0.0
-9 0 7 23.71 4.21 4.12 180.0
-7 0 7 82.78 5.89 9.47 0.0
-5 0 7 103.68 2.30 9.84 0.0
-3 0 7 3494.66 53.89 58.96 180.0
-1 0 7 4288.82 71.53 63.40 180.0
1 0 7 2402.54 50.11 47.74 0.0
3 0 7 303.27 6.79 17.43 180.0
5 0 7 7.32 1.69 2.91 180.0
7 0 7 91.41 6.48 9.80 0.0
9 0 7 0.00 2.22 0.49 0.0
-13 1 7 0.05 1.45 0.18 180.0
-12 1 7 29.11 2.20 4.71 180.0
-11 1 7 137.08 4.18 11.29 0.0
-10 1 7 3.55 1.22 3.14 180.0
-9 1 7 26.68 1.32 5.27 0.0
-8 1 7 667.59 10.95 25.38 0.0
-7 1 7 671.23 9.76 26.42 180.0
-6 1 7 298.23 4.22 17.70 180.0
-5 1 7 50.29 1.23 6.83 180.0
-4 1 7 15.49 1.02 3.92 180.0
-3 1 7 182.45 3.36 13.62 0.0
-2 1 7 206.60 3.10 14.79 0.0
-1 1 7 846.37 10.45 28.20 0.0
0 1 7 844.88 11.79 29.22 180.0
1 1 7 2070.54 25.67 45.64 0.0
2 1 7 49.41 1.31 7.36 180.0
3 1 7 1775.38 22.48 43.06 0.0
4 1 7 604.51 8.53 25.21 0.0
5 1 7 234.55 4.20 15.45 0.0
6 1 7 59.19 2.20 8.21 0.0
7 1 7 88.44 2.58 9.22 0.0
8 1 7 0.91 1.24 1.54 180.0
9 1 7 34.10 2.52 5.79 0.0
10 1 7 22.50 3.18 4.91 0.0
-13 2 7 0.00 1.60 0.54 180.0
-12 2 7 76.09 5.36 8.68 0.0
-11 2 7 0.00 1.44 0.39 0.0
-10 2 7 60.06 2.77 7.19 180.0
-9 2 7 0.37 1.16 0.46 0.0
-8 2 7 202.07 4.07 15.10 0.0
-7 2 7 98.60 2.22 10.32 0.0
-6 2 7 93.30 1.80 10.17 0.0
-5 2 7 396.44 4.99 19.50 0.0
-4 2 7 1655.35 19.00 39.94 180.0
-3 2 7 491.00 5.61 21.16 0.0
-2 2 7 138.56 3.78 12.40 0.0
-1 2 7 274.83 4.10 17.55 0.0
0 2 7 701.84 8.95 27.11 0.0
1 2 7 581.67 7.80 23.97 0.0
2 2 7 137.01 2.21 11.94 0.0
3 2 7 0.27 1.39 0.82 0.0
4 2 7 61.43 2.43 8.39 0.0
5 2 7 0.00 1.15 0.86 180.0
6 2 7 51.87 2.04 7.07 0.0
7 2 7 70.26 2.41 8.54 180.0
8 2 7 20.21 1.69 4.34 180.0
9 2 7 0.00 1.78 0.22 180.0
10 2 7 1.54 2.58 2.15 180.0
-13 3 7 10.38 4.77 3.58 180.0
-12 3 7 121.88 4.88 10.76 0.0
-11 3 7 100.16 3.85 9.61 0.0
-10 3 7 0.68 1.56 0.53 0.0
-9 3 7 353.35 7.80 19.16 0.0
-8 3 7 7.83 1.58 3.52 180.0
-7 3 7 157.10 4.65 13.45 180.0
-6 3 7 104.47 1.74 10.31 0.0
-5 3 7 385.57 4.55 19.84 0.0
-4 3 7 631.27 8.16 26.20 0.0
-3 3 7 194.93 2.95 14.78 0.0
-2 3 7 323.17 4.41 17.55 0.0
-1 3 7 254.16 3.31 15.91 180.0
0 3 7 492.20 7.18 21.84 0.0
1 3 7 486.38 6.67 21.81 180.0
2 3 7 202.79 3.31 13.94 0.0
3 3 7 29.55 1.30 4.96 180.0
4 3 7 829.01 11.30 28.93 180.0
5 3 7 920.36 12.54 30.41 180.0
6 3 7 1.21 1.13 2.16 180.0
7 3 7 0.00 1.10 0.36 0.0
8 3 7 22.40 1.74 4.29 180.0
9 3 7 3.61 1.83 1.83 0.0
10 3 7 58.36 4.46 7.79 180.0
-13 4 7 11.89 2.38 3.11 180.0
-12 4 7 30.52 2.85 5.23 0.0
-11 4 7 44.18 4.91 6.79 180.0
-10 4 7 9.96 2.13 3.57 180.0
-9 4 7 38.27 3.09 6.10 0.0
-8 4 7 9.13 3.23 3.09 0.0
-7 4 7 24.61 1.03 5.08 180.0
-6 4 7 51.53 1.28 6.94 0.0
-5 4 7 227.61 3.08 15.76 180.0
-4 4 7 172.60 2.54 12.71 180.0
-3 4 7 66.02 1.38 8.47 180.0
-2 4 7 296.36 5.34 17.69 180.0
-1 4 7 25.78 0.93 5.06 0.0
0 4 7 84.45 2.10 9.54 180.0
1 4 7 727.33 9.60 28.04 180.0
2 4 7 266.25 4.30 16.66 180.0
3 4 7 170.63 4.14 13.11 0.0
4 4 7 3.76 1.07 2.29 180.0
5 4 7 222.99 4.56 15.25 0.0
6 4 7 19.53 1.51 4.53 180.0
7 4 7 58.50 2.28 7.34 180.0
8 4 7 91.85 2.94 9.10 180.0
9 4 7 7.38 2.02 2.01 0.0
10 4 7 2.20 2.48 1.10 180.0
-12 5 7 23.66 2.96 4.52 0.0
-11 5 7 26.88 3.63 5.91 180.0
-10 5 7 0.00 1.63 0.78 0.0
-9 5 7 0.00 0.75 0.80 0.0
-8 5 7 163.56 3.25 13.05 180.0
-7 5 7 49.04 1.58 7.25 180.0
-6 5 7 68.19 1.87 7.62 180.0
-5 5 7 477.50 6.44 21.75 180.0
-4 5 7 425.25 5.83 20.83 180.0
-3 5 7 959.12 10.59 30.73 180.0
-2 5 7 236.58 3.36 16.56 180.0
-1 5 7 579.08 7.77 23.97 0.0
0 5 7 36.79 1.34 5.85 180.0
1 5 7 349.88 5.59 18.75 180.0
2 5 7 67.38 1.92 8.49 0.0
3 5 7 32.64 1.42 5.94 0.0
4 5 7 227.28 4.48 14.87 180.0
5 5 7 113.67 3.41 11.02 180.0
6 5 7 17.16 1.46 4.02 0.0
7 5 7 56.28 2.34 7.26 0.0
8 5 7 54.99 2.61 7.16 0.0
9 5 7 1.13 1.95 1.58 180.0
10 5 7 0.00 2.53 1.93 0.0
-12 6 7 14.42 2.75 2.52 180.0
-11 6 7 3.87 1.18 2.46 180.0
-10 6 7 0.40 1.02 2.21 0.0
-9 6 7 8.62 1.15 3.15 180.0
-8 6 7 136.37 3.62 11.18 180.0
-7 6 7 111.60 3.16 10.66 180.0
-6 6 7 139.19 3.08 12.09 180.0
-5 6 7 14.86 1.02 3.59 0.0
-4 6 7 1561.99 19.09 38.81 0.0
-3 6 7 1.94 0.85 0.17 0.0
-2 6 7 17.27 0.93 4.41 180.0
-1 6 7 118.88 2.15 11.07 0.0
0 6 7 28.41 1.23 5.56 0.0
1 6 7 101.67 2.22 10.08 180.0
2 6 7 179.48 3.19 13.62 0.0
3 6 7 15.39 1.06 3.98 0.0
4 6 7 13.78 1.40 3.81 180.0
5 6 7 13.63 1.51 4.07 180.0
6 6 7 17.11 1.62 4.24 180.0
7 6 7 5.17 1.59 2.86 0.0
8 6 7 31.67 2.26 4.99 0.0
9 6 7 14.44 2.47 3.15 180.0
10 6 7 0.00 2.48 1.58 0.0
-12 7 7 83.62 3.07 8.78 180.0
-11 7 7 45.23 2.24 7.04 180.0
-10 7 7 1.46 1.27 1.65 180.0
-9 7 7 0.00 1.15 1.40 0.0
-8 7 7 95.60 3.10 10.07 180.0
-7 7 7 30.66 1.99 5.74 0.0
-6 7 7 24.94 1.75 4.91 0.0
-5 7 7 22.72 2.38 5.14 0.0
-4 7 7 34.52 1.94 5.48 0.0
-3 7 7 289.46 4.76 17.01 180.0
-2 7 7 407.54 5.37 20.19 0.0
-1 7 7 1503.54 17.64 38.99 0.0
0 7 7 28.80 1.29 6.00 0.0
1 7 7 309.52 5.75 17.89 180.0
2 7 7 6.30 1.14 2.84 180.0
3 7 7 77.13 2.43 9.34 0.0
4 7 7 38.22 1.92 5.60 0.0
5 7 7 4.05 1.29 2.27 180.0
6 7 7 0.00 1.47 1.15 0.0
7 7 7 6.07 1.67 2.17 180.0
8 7 7 6.79 1.73 2.67 180.0
9 7 7 30.23 7.30 5.07 180.0
-12 8 7 0.00 3.09 0.08 180.0
-11 8 7 5.53 1.90 2.18 0.0
-10 8 7 69.09 3.63 8.93 180.0
-9 8 7 1.48 1.34 1.33 180.0
-8 8 7 9.62 2.03 2.92 0.0
-7 8 7 9.53 2.65 2.84 180.0
-6 8 7 10.54 1.63 3.93 180.0
-5 8 7 37.68 2.10 5.76 0.0
-4 8 7 135.61 4.50 12.25 0.0
-3 8 7 17.79 1.42 4.26 180.0
-2 8 7 340.15 5.00 18.48 180.0
-1 8 7 11.50 1.05 3.03 0.0
0 8 7 95.34 2.50 10.05 180.0
1 8 7 137.69 3.13 11.88 180.0
2 8 7 116.28 2.94 11.27 180.0
3 8 7 91.46 2.70 9.96 180.0
4 8 7 19.55 1.69 4.25 180.0
5 8 7 121.94 3.09 11.64 180.0
6 8 7 0.00 1.34 0.77 180.0
7 8 7 75.25 2.73 7.89 0.0
8 8 7 0.00 1.69 0.71 0.0
9 8 7 0.00 2.56 0.18 0.0
-11 9 7 0.00 1.54 0.08 0.0
-10 9 7 6.32 1.59 1.90 0.0
-9 9 7 83.80 3.16 8.77 0.0
-8 9 7 13.44 1.66 3.71 0.0
-7 9 7 49.49 2.45 6.89 180.0
-6 9 7 4.98 1.52 2.67 0.0
-5 9 7 418.93 8.83 20.89 0.0
-4 9 7 69.13 2.89 8.43 180.0
-3 9 7 11.31 2.66 3.86 180.0
-2 9 7 325.42 6.10 18.10 180.0
-1 9 7 0.51 0.94 0.60 180.0
0 9 7 445.32 9.05 21.45 180.0
1 9 7 256.35 4.76 16.46 180.0
2 9 7 55.11 2.21 6.99 180.0
3 9 7 40.47 2.02 6.35 0.0
4 9 7 2.87 1.40 1.83 0.0
5 9 7 48.70 2.30 7.03 180.0
6 9 7 40.06 2.09 6.11 180.0
7 9 7 0.00 1.52 0.80 0.0
8 9 7 0.00 2.76 0.91 0.0
-11 10 7 1.68 3.37 2.16 0.0
-10 10 7 17.57 1.94 3.78 180.0
-9 10 7 6.04 1.74 2.35 180.0
-8 10 7 129.52 4.79 12.53 0.0
-7 10 7 42.89 2.48 6.33 180.0
-6 10 7 0.83 2.72 1.67 180.0
-5 10 7 49.80 2.68 6.63 180.0
-4 10 7 4.58 1.57 1.70 180.0
-3 10 7 173.52 4.02 13.01 180.0
-2 10 7 10.94 1.52 3.01 180.0
-1 10 7 18.32 1.83 4.81 0.0
0 10 7 113.31 2.86 10.51 0.0
1 10 7 2.59 1.19 0.88 180.0
2 10 7 1.68 1.24 1.08 0.0
3 10 7 1.36 1.37 0.92 180.0
4 10 7 84.90 2.92 8.58 0.0
5 10 7 70.00 2.74 8.62 0.0
6 10 7 84.21 2.90 8.52 0.0
7 10 7 15.49 2.00 4.06 0.0
8 10 7 0.00 2.56 0.74 180.0
-10 11 7 0.26 1.69 0.51 0.0
-9 11 7 7.12 1.86 2.89 180.0
-8 11 7 9.04 1.77 3.08 0.0
-7 11 7 119.28 4.00 10.52 180.0
-6 11 7 17.23 1.94 4.15 0.0
-5 11 7 0.18 1.47 0.91 0.0
-4 11 7 5.10 1.69 2.36 0.0
-3 11 7 25.96 2.81 5.08 180.0
-2 11 7 2.25 1.51 2.07 180.0
-1 11 7 87.98 3.37 9.50 0.0
0 11 7 15.18 1.93 3.32 0.0
1 11 7 60.55 3.27 7.35 0.0
2 11 7 132.98 3.38 12.17 0.0
3 11 7 265.79 5.58 15.84 0.0
4 11 7 1.94 1.46 2.19 0.0
5 11 7 58.37 2.64 7.47 0.0
6 11 7 5.56 1.75 2.64 180.0
7 11 7 87.35 3.36 8.54 0.0
-9 12 7 0.57 1.69 1.34 0.0
-8 12 7 7.28 1.97 2.67 0.0
-7 12 7 7.46 1.84 2.99 0.0
-6 12 7 35.73 2.51 6.40 180.0
-5 12 7 7.26 1.77 2.89 0.0
-4 12 7 51.84 2.88 7.23 0.0
-3 12 7 162.18 5.79 12.76 0.0
-2 12 7 1.56 2.02 1.64 0.0
-1 12 7 58.97 3.32 7.51 0.0
0 12 7 29.00 2.35 6.39 0.0
1 12 7 0.05 1.71 0.31 180.0
2 12 7 85.80 3.72 9.59 0.0
3 12 7 0.00 1.50 0.17 180.0
4 12 7 2.90 1.59 2.04 0.0
5 12 7 6.38 1.84 2.27 0.0
6 12 7 8.34 1.87 2.89 0.0
-8 13 7 8.42 1.97 2.47 180.0
-7 13 7 45.13 2.88 6.58 0.0
-6 13 7 0.86 2.25 2.11 0.0
-5 13 7 26.28 2.44 4.90 0.0
-4 13 7 0.00 1.49 0.45 0.0
-3 13 7 12.13 2.36 3.60 180.0
-2 13 7 8.78 2.28 3.70 0.0
-1 13 7 6.42 2.02 2.57 180.0
0 13 7 99.61 3.98 9.84 0.0
1 13 7 133.88 4.63 11.43 180.0
2 13 7 8.22 2.26 2.71 0.0
3 13 7 86.55 3.93 8.75 180.0
4 13 7 24.32 2.58 4.42 180.0
5 13 7 48.33 3.87 6.02 180.0
6 13 7 14.82 2.92 4.29 180.0
-7 14 7 13.46 2.31 3.89 0.0
-6 14 7 16.89 2.35 4.03 180.0
-5 14 7 2.93 1.97 1.82 180.0
-4 14 7 1.50 2.22 1.74 180.0
-3 14 7 0.00 2.25 0.60 180.0
-2 14 7 7.23 2.81 3.02 180.0
-1 14 7 111.25 5.26 10.29 180.0
0 14 7 61.74 3.44 7.98 180.0
1 14 7 0.00 1.99 0.83 0.0
2 14 7 27.48 2.75 5.29 180.0
3 14 7 0.00 1.97 0.23 0.0
4 14 7 99.86 4.53 8.81 180.0
5 14 7 0.00 4.21 0.85 180.0
-6 15 7 3.63 2.14 2.13 180.0
-5 15 7 6.53 2.80 1.74 180.0
-4 15 7 30.43 3.37 5.30 180.0
-3 15 7 0.00 2.43 1.85 180.0
-2 15 7 0.00 2.02 0.70 180.0
-1 15 7 7.74 2.69 2.48 0.0
0 15 7 15.77 3.51 3.55 180.0
1 15 7 11.33 4.63 3.67 0.0
2 15 7 3.40 2.35 1.41 180.0
3 15 7 54.30 4.67 6.65 0.0
-3 16 7 12.87 3.10 2.94 0.0
-2 16 7 37.61 3.78 6.18 0.0
-1 16 7 0.00 2.67 1.13 0.0
0 16 7 12.89 3.23 3.45 0.0
1 16 7 70.74 4.99 7.79 0.0
-12 0 8 135.55 9.26 11.66 180.0
-10 0 8 172.89 9.82 13.13 180.0
-8 0 8 25.79 4.21 5.14 180.0
-6 0 8 768.36 14.07 28.59 0.0
-4 0 8 109.39 2.86 11.77 180.0
-2 0 8 738.25 14.03 26.66 0.0
0 0 8 59.56 4.07 7.46 180.0
2 0 8 1.70 1.59 2.39 0.0
4 0 8 1394.09 25.71 37.66 0.0
6 0 8 445.71 9.92 21.06 0.0
8 0 8 0.16 1.89 2.54 180.0
10 0 8 36.20 5.33 5.79 0.0
-13 1 8 4.00 3.07 1.26 180.0
-12 1 8 35.94 3.97 6.01 0.0
-11 1 8 6.16 2.83 1.89 180.0
-10 1 8 2.52 2.63 1.87 0.0
-9 1 8 48.52 2.08 7.45 0.0
-8 1 8 555.77 9.33 24.75 0.0
-7 1 8 83.82 2.21 9.46 180.0
-6 1 8 293.15 3.94 17.70 0.0
-5 1 8 362.21 4.69 19.46 0.0
-4 1 8 76.07 1.61 9.00 0.0
-3 1 8 119.73 1.83 10.69 0.0
-2 1 8 24.24 0.94 4.56 180.0
-1 1 8 72.47 1.57 8.55 0.0
0 1 8 167.11 3.68 13.83 0.0
1 1 8 1.15 0.80 1.50 0.0
2 1 8 19.33 1.05 4.78 0.0
3 1 8 16.54 1.23 3.90 0.0
4 1 8 2.88 1.21 2.55 180.0
5 1 8 243.16 4.45 16.05 180.0
6 1 8 83.56 2.66 9.41 180.0
7 1 8 131.08 3.45 11.22 0.0
8 1 8 0.00 1.38 0.51 180.0
9 1 8 0.00 2.18 0.98 0.0
10 1 8 11.48 3.16 3.25 180.0
-13 2 8 12.98 3.47 3.72 180.0
-12 2 8 9.19 3.27 2.67 0.0
-11 2 8 59.16 3.69 8.22 0.0
-10 2 8 15.99 1.68 4.22 0.0
-9 2 8 240.67 5.81 15.48 0.0
-8 2 8 113.98 3.50 10.95 180.0
-7 2 8 24.17 1.52 5.12 0.0
-6 2 8 397.55 5.08 20.09 0.0
-5 2 8 261.06 3.81 15.98 0.0
-4 2 8 21.52 0.91 3.76 0.0
-3 2 8 388.41 4.64 20.02 0.0
-2 2 8 2.60 0.64 2.31 0.0
-1 2 8 2.04 0.64 0.62 180.0
0 2 8 274.82 3.87 16.50 180.0
1 2 8 52.87 1.52 7.41 0.0
2 2 8 69.15 2.10 8.70 180.0
3 2 8 33.62 1.51 5.82 0.0
4 2 8 296.65 5.00 17.56 180.0
5 2 8 305.80 5.24 17.35 0.0
6 2 8 6.79 1.37 2.45 180.0
7 2 8 10.16 1.49 3.08 180.0
8 2 8 43.84 2.25 6.26 180.0
9 2 8 6.55 4.21 2.17 0.0
10 2 8 3.37 3.93 1.36 180.0
-13 3 8 6.17 4.49 2.69 0.0
-12 3 8 35.36 2.89 5.52 0.0
-11 3 8 37.48 3.93 6.31 180.0
-10 3 8 56.64 3.71 8.17 180.0
-9 3 8 107.20 4.30 9.49 0.0
-8 3 8 168.27 5.39 13.83 0.0
-7 3 8 0.00 1.95 0.46 180.0
-6 3 8 4.43 0.95 2.09 180.0
-5 3 8 414.16 5.68 20.48 180.0
-4 3 8 19.40 0.96 4.30 180.0
-3 3 8 116.73 3.26 11.30 180.0
-2 3 8 1295.90 14.17 36.11 180.0
-1 3 8 241.76 3.27 15.42 0.0
0 3 8 56.33 1.47 7.08 0.0
1 3 8 312.41 4.67 17.67 180.0
2 3 8 37.34 1.41 6.45 180.0
3 3 8 9.35 1.15 2.91 0.0
4 3 8 239.76 4.31 16.22 0.0
5 3 8 44.44 1.93 6.91 0.0
6 3 8 0.00 1.13 0.44 180.0
7 3 8 17.29 1.69 3.81 180.0
8 3 8 6.56 1.65 3.04 0.0
9 3 8 0.40 2.36 0.86 0.0
-12 4 8 86.50 4.77 9.04 0.0
-11 4 8 0.00 2.53 0.45 180.0
-10 4 8 39.51 5.05 6.56 0.0
-9 4 8 7.87 2.25 3.56 180.0
-8 4 8 60.16 3.32 7.56 180.0
-7 4 8 15.59 1.82 3.60 0.0
-6 4 8 7.24 1.34 2.76 0.0
-5 4 8 24.91 1.86 5.44 180.0
-4 4 8 13.43 1.05 2.97 0.0
-3 4 8 1.67 0.84 1.26 0.0
-2 4 8 11.52 0.75 3.67 180.0
-1 4 8 289.91 4.97 17.32 180.0
0 4 8 27.11 1.12 4.75 0.0
1 4 8 43.10 1.48 6.69 180.0
2 4 8 736.15 9.90 27.11 0.0
3 4 8 367.79 6.24 19.32 180.0
4 4 8 35.27 1.92 6.25 180.0
5 4 8 12.29 1.38 4.04 0.0
6 4 8 6.73 1.45 2.55 0.0
7 4 8 0.58 1.34 1.38 0.0
8 4 8 24.93 2.69 4.28 0.0
9 4 8 13.24 6.18 3.87 0.0
-12 5 8 8.15 2.67 3.07 180.0
-11 5 8 13.63 2.34 3.37 180.0
-10 5 8 4.82 1.87 2.77 0.0
-9 5 8 40.80 4.07 6.89 0.0
-8 5 8 60.82 2.04 8.01 0.0
-7 5 8 17.80 1.37 4.58 0.0
-6 5 8 102.14 2.84 9.96 180.0
-5 5 8 29.21 2.06 5.18 0.0
-4 5 8 1028.21 13.04 31.79 0.0
-3 5 8 1.38 0.68 1.03 180.0
-2 5 8 48.87 1.38 7.45 180.0
-1 5 8 16.75 0.99 3.87 0.0
0 5 8 64.97 1.74 7.99 0.0
1 5 8 216.13 3.83 15.30 0.0
2 5 8 9.88 1.02 2.80 0.0
3 5 8 78.63 2.52 9.57 0.0
4 5 8 186.49 3.73 14.26 0.0
5 5 8 197.44 3.98 14.27 0.0
6 5 8 161.71 3.83 12.52 180.0
7 5 8 5.84 1.52 2.68 180.0
8 5 8 11.30 1.89 2.56 180.0
9 5 8 5.75 2.78 2.50 180.0
-12 6 8 3.54 3.93 0.12 180.0
-11 6 8 32.18 3.01 5.12 0.0
-10 6 8 0.77 1.77 1.58 180.0
-9 6 8 73.32 2.70 8.56 180.0
-8 6 8 29.52 1.74 5.07 0.0
-7 6 8 189.68 4.56 13.96 0.0
-6 6 8 56.56 2.28 8.08 180.0
-5 6 8 216.30 5.07 15.40 180.0
-4 6 8 227.63 5.19 15.27 180.0
-3 6 8 106.95 2.44 10.26 180.0
-2 6 8 105.29 2.69 10.68 0.0
-1 6 8 146.77 2.75 12.02 0.0
0 6 8 0.00 0.99 1.48 0.0
1 6 8 595.78 8.98 24.75 0.0
2 6 8 9.36 1.13 2.40 180.0
3 6 8 191.36 4.48 14.19 180.0
4 6 8 0.00 1.20 0.43 180.0
5 6 8 59.01 2.29 7.39 0.0
6 6 8 3.51 1.42 0.63 180.0
7 6 8 18.41 1.80 4.61 180.0
8 6 8 0.00 1.63 0.57 180.0
9 6 8 26.08 3.47 5.45 180.0
-12 7 8 7.58 3.09 2.10 180.0
-11 7 8 18.12 2.80 4.22 0.0
-10 7 8 4.67 1.96 2.03 180.0
-9 7 8 6.27 2.56 3.03 180.0
-8 7 8 0.00 1.10 0.23 180.0
-7 7 8 173.66 4.41 13.47 180.0
-6 7 8 157.77 4.08 12.24 180.0
-5 7 8 0.00 1.68 0.21 0.0
-4 7 8 180.36 4.45 13.79 0.0
-3 7 8 38.55 1.39 6.60 180.0
-2 7 8 14.70 1.83 3.70 180.0
-1 7 8 462.83 7.12 21.94 180.0
0 7 8 92.48 2.24 10.08 180.0
1 7 8 25.09 1.35 4.95 0.0
2 7 8 23.32 1.31 5.18 180.0
3 7 8 215.18 4.87 13.87 180.0
4 7 8 0.00 1.46 0.11 180.0
5 7 8 305.18 5.86 16.98 180.0
6 7 8 134.39 3.46 11.43 180.0
7 7 8 22.67 1.89 4.58 180.0
8 7 8 2.09 3.81 2.06 0.0
-11 8 8 5.84 1.44 1.84 0.0
-10 8 8 23.90 1.92 4.63 180.0
-9 8 8 17.32 1.73 3.94 180.0
-8 8 8 34.61 2.04 5.95 0.0
-7 8 8 13.78 1.53 3.92 180.0
-6 8 8 63.96 3.57 8.68 180.0
-5 8 8 6.76 1.58 2.83 180.0
-4 8 8 215.04 5.27 14.82 180.0
-3 8 8 161.06 3.67 13.61 0.0
-2 8 8 15.05 1.12 3.79 0.0
-1 8 8 48.08 1.77 6.69 180.0
0 8 8 52.29 1.84 7.32 180.0
1 8 8 0.00 1.00 2.05 0.0
2 8 8 219.01 3.98 14.93 180.0
3 8 8 224.73 4.63 15.12 180.0
4 8 8 9.38 1.78 3.82 180.0
5 8 8 0.00 1.38 0.62 180.0
6 8 8 14.02 2.84 3.36 180.0
7 8 8 4.34 1.76 2.34 180.0
8 8 8 47.24 3.59 6.35 180.0
-11 9 8 2.99 1.57 1.49 180.0
-10 9 8 99.36 3.51 9.77 180.0
-9 9 8 18.65 1.92 4.40 180.0
-8 9 8 3.48 2.01 2.14 180.0
-7 9 8 21.66 1.87 4.08 180.0
-6 9 8 6.59 1.52 2.68 0.0
-5 9 8 127.39 3.88 11.77 0.0
-4 9 8 207.97 5.27 14.80 180.0
-3 9 8 1.92 1.49 0.29 180.0
-2 9 8 1.43 1.19 0.65 180.0
-1 9 8 36.28 1.94 5.98 180.0
0 9 8 35.22 1.72 6.05 0.0
1 9 8 8.75 1.17 2.73 0.0
2 9 8 45.52 2.12 6.63 180.0
3 9 8 0.00 1.29 0.67 180.0
4 9 8 13.54 1.71 4.30 0.0
5 9 8 0.00 1.29 0.28 180.0
6 9 8 23.68 2.11 4.69 0.0
7 9 8 36.86 3.00 5.30 0.0
8 9 8 43.20 6.18 6.26 0.0
-10 10 8 3.15 2.40 1.75 0.0
-9 10 8 10.46 1.89 3.21 0.0
-8 10 8 68.47 3.71 8.74 0.0
-7 10 8 26.48 2.10 5.91 180.0
-6 10 8 4.96 2.60 2.12 0.0
-5 10 8 1.88 2.33 1.29 180.0
-4 10 8 13.02 1.73 3.96 0.0
-3 10 8 153.37 4.40 12.48 0.0
-2 10 8 3.87 1.64 2.54 0.0
-1 10 8 46.43 2.23 7.49 180.0
0 10 8 0.00 1.51 1.48 180.0
1 10 8 43.46 2.28 6.81 0.0
2 10 8 43.66 2.35 6.46 0.0
3 10 8 130.03 3.45 10.77 0.0
4 10 8 21.45 1.86 4.53 0.0
5 10 8 19.36 2.03 4.33 0.0
6 10 8 7.77 1.67 2.41 0.0
7 10 8 30.49 3.15 5.63 0.0
-9 11 8 0.00 1.45 0.58 180.0
-8 11 8 64.69 3.16 8.11 0.0
-7 11 8 4.13 1.63 2.20 180.0
-6 11 8 31.29 2.35 6.12 0.0
-5 11 8 5.50 1.69 3.08 0.0
-4 11 8 1.39 1.52 1.97 180.0
-3 11 8 0.00 1.52 0.93 0.0
-2 11 8 30.41 2.30 5.44 0.0
-1 11 8 96.01 3.07 10.49 0.0
0 11 8 91.88 3.58 9.38 0.0
1 11 8 16.02 2.79 2.87 180.0
2 11 8 1.28 2.02 2.11 180.0
3 11 8 15.83 1.96 3.80 0.0
4 11 8 6.65 1.85 2.10 0.0
5 11 8 19.94 2.03 4.60 0.0
6 11 8 6.70 2.08 2.73 180.0
-9 12 8 44.12 2.85 5.89 180.0
-8 12 8 19.49 2.21 3.97 180.0
-7 12 8 5.63 1.80 2.40 0.0
-6 12 8 3.62 1.84 1.69 180.0
-5 12 8 3.19 1.81 0.90 0.0
-4 12 8 19.34 2.10 4.66 0.0
-3 12 8 9.92 1.89 2.85 180.0
-2 12 8 12.48 1.97 3.32 180.0
-1 12 8 22.35 2.83 5.01 180.0
0 12 8 16.72 2.22 4.35 0.0
1 12 8 53.47 3.11 7.54 180.0
2 12 8 0.00 1.90 0.96 0.0
3 12 8 23.06 2.57 4.64 180.0
4 12 8 126.82 5.29 9.98 180.0
5 12 8 66.84 3.35 7.70 180.0
6 12 8 9.17 3.27 3.08 180.0
-8 13 8 16.50 2.54 4.52 180.0
-7 13 8 17.98 2.35 4.09 0.0
-6 13 8 92.65 3.87 9.10 180.0
-5 13 8 0.00 1.77 0.30 180.0
-4 13 8 0.00 1.73 0.26 0.0
-3 13 8 8.78 1.97 2.68 180.0
-2 13 8 11.47 2.34 3.40 180.0
-1 13 8 5.51 2.43 3.39 180.0
0 13 8 19.89 4.35 3.22 180.0
1 13 8 155.07 5.17 11.93 180.0
2 13 8 37.10 4.05 5.48 180.0
3 13 8 11.19 3.76 2.60 0.0
4 13 8 11.42 2.87 3.43 0.0
5 13 8 15.44 4.49 4.22 0.0
-6 14 8 0.07 1.94 1.10 180.0
-5 14 8 1.03 1.97 1.67 180.0
-4 14 8 0.80 1.94 0.81 180.0
-3 14 8 34.96 2.72 5.20 180.0
-2 14 8 3.83 2.43 2.15 180.0
-1 14 8 3.65 3.37 1.34 0.0
0 14 8 24.04 3.03 4.73 0.0
1 14 8 0.00 2.48 1.97 0.0
2 14 8 9.75 3.16 2.76 0.0
3 14 8 20.46 2.69 4.34 0.0
-4 15 8 28.72 2.75 4.33 0.0
-3 15 8 14.71 2.44 3.19 0.0
-2 15 8 0.39 3.65 0.41 0.0
-1 15 8 6.30 2.76 2.81 0.0
0 15 8 9.71 2.96 2.00 0.0
1 15 8 38.91 3.84 6.29 0.0
-11 0 9 59.76 6.46 8.80 0.0
-9 0 9 20.21 4.21 3.53 180.0
-7 0 9 121.83 5.03 11.29 180.0
-5 0 9 1164.57 30.86 34.54 0.0
-3 0 9 1465.15 22.52 37.98 0.0
-1 0 9 120.09 3.29 11.69 0.0
1 0 9 98.85 3.23 10.23 0.0
3 0 9 173.09 4.84 13.40 180.0
5 0 9 1025.64 21.97 32.01 180.0
7 0 9 25.80 4.10 4.73 0.0
9 0 9 5.89 3.93 2.53 180.0
-12 1 9 11.93 3.37 3.03 180.0
-11 1 9 7.72 2.78 2.69 0.0
-10 1 9 209.36 7.84 15.43 180.0
-9 1 9 110.90 5.46 9.94 0.0
-8 1 9 134.48 3.79 11.83 0.0
-7 1 9 17.51 1.78 3.99 0.0
-6 1 9 135.37 2.74 11.94 180.0
-5 1 9 90.56 2.06 10.45 0.0
-4 1 9 0.00 0.71 1.24 0.0
-3 1 9 69.02 1.68 9.02 0.0
-2 1 9 3.73 0.87 2.33 0.0
-1 1 9 352.06 6.70 18.73 180.0
0 1 9 161.21 2.89 12.89 0.0
1 1 9 359.58 5.94 19.32 180.0
2 1 9 110.76 2.52 10.76 180.0
3 1 9 14.10 1.27 4.28 180.0
4 1 9 145.84 3.31 11.96 0.0
5 1 9 27.22 1.78 5.43 0.0
6 1 9 1.76 1.34 1.84 180.0
7 1 9 0.00 1.32 0.21 180.0
8 1 9 17.30 2.00 4.16 180.0
9 1 9 3.69 2.67 1.30 180.0
-12 2 9 59.44 4.75 6.98 0.0
-11 2 9 7.13 3.07 2.61 0.0
-10 2 9 0.00 3.68 0.43 180.0
-9 2 9 60.72 3.46 8.16 180.0
-8 2 9 12.58 1.62 3.65 0.0
-7 2 9 133.28 4.61 12.33 180.0
-6 2 9 823.62 11.82 29.11 0.0
-5 2 9 575.41 10.65 24.04 180.0
-4 2 9 429.91 6.66 21.58 180.0
-3 2 9 649.86 10.78 25.66 180.0
-2 2 9 10.89 1.18 3.72 0.0
-1 2 9 91.46 1.81 9.10 0.0
0 2 9 91.02 2.36 9.33 180.0
1 2 9 7.20 0.93 3.01 180.0
2 2 9 12.34 1.28 3.85 180.0
3 2 9 79.35 2.64 9.09 0.0
4 2 9 394.96 6.31 20.36 180.0
5 2 9 0.00 1.23 1.01 0.0
6 2 9 1.56 1.41 1.81 0.0
7 2 9 119.02 3.29 10.46 0.0
8 2 9 9.78 1.92 2.83 0.0
9 2 9 2.81 2.58 1.57 0.0
-12 3 9 24.98 5.61 3.84 0.0
-11 3 9 1.84 2.25 1.49 180.0
-10 3 9 44.69 2.44 6.70 0.0
-9 3 9 0.00 3.37 0.34 180.0
-8 3 9 1.17 1.38 1.48 0.0
-7 3 9 42.45 1.69 6.13 180.0
-6 3 9 278.05 5.09 16.51 180.0
-5 3 9 151.75 5.51 13.70 0.0
-4 3 9 602.12 13.25 24.09 0.0
-3 3 9 2124.42 41.41 46.23 0.0
-2 3 9 633.49 10.43 25.79 180.0
-1 3 9 0.70 1.38 0.69 0.0
0 3 9 1.49 0.87 1.02 0.0
1 3 9 1.17 0.84 1.80 180.0
2 3 9 50.54 1.99 7.23 0.0
3 3 9 165.42 3.38 12.51 0.0
4 3 9 11.99 1.35 2.70 180.0
5 3 9 31.46 1.83 4.97 0.0
6 3 9 15.13 1.72 3.91 180.0
7 3 9 40.61 2.26 5.71 0.0
8 3 9 15.49 2.43 4.09 0.0
9 3 9 0.56 2.78 2.15 0.0
-12 4 9 8.49 2.03 2.29 180.0
-11 4 9 29.59 2.71 5.07 180.0
-10 4 9 1.03 1.70 1.07 0.0
-9 4 9 24.93 4.35 5.10 0.0
-8 4 9 54.79 3.27 7.33 180.0
-7 4 9 559.83 10.79 23.35 0.0
-6 4 9 272.83 5.83 17.18 0.0
-5 4 9 48.82 1.99 7.39 0.0
-4 4 9 102.52 3.00 10.86 180.0
-3 4 9 25.39 1.82 5.05 180.0
-2 4 9 1133.83 15.84 34.10 0.0
-1 4 9 655.36 9.53 25.37 0.0
0 4 9 432.98 6.22 21.56 0.0
1 4 9 320.95 6.03 17.53 180.0
2 4 9 245.69 4.66 15.86 0.0
3 4 9 134.83 3.29 11.67 0.0
4 4 9 0.00 1.15 0.87 0.0
5 4 9 34.65 1.90 5.97 0.0
6 4 9 184.52 4.04 13.39 0.0
7 4 9 0.75 1.44 2.12 0.0
8 4 9 2.81 2.09 2.79 180.0
-12 5 9 39.38 3.79 5.63 0.0
-11 5 9 53.50 3.53 6.56 0.0
-10 5 9 15.17 2.42 4.14 0.0
-9 5 9 68.97 3.69 8.05 180.0
-8 5 9 15.64 2.03 4.08 0.0
-7 5 9 31.13 1.92 5.56 0.0
-6 5 9 32.37 1.86 6.19 0.0
-5 5 9 1.22 1.21 1.17 180.0
-4 5 9 716.22 11.60 26.35 0.0
-3 5 9 6.05 1.10 2.59 0.0
-2 5 9 113.93 2.60 10.78 180.0
-1 5 9 254.50 4.48 15.73 180.0
0 5 9 103.62 2.38 9.39 0.0
1 5 9 2.03 1.17 2.00 180.0
2 5 9 0.00 1.19 1.86 180.0
3 5 9 0.13 1.26 0.46 180.0
4 5 9 11.64 1.45 3.11 0.0
5 5 9 49.90 2.25 6.60 180.0
6 5 9 0.10 1.46 0.23 0.0
7 5 9 9.68 1.75 3.09 0.0
8 5 9 20.78 3.97 4.45 0.0
-11 6 9 2.66 2.20 0.77 180.0
-10 6 9 97.63 5.05 9.47 0.0
-9 6 9 43.21 1.87 6.52 0.0
-8 6 9 52.38 2.60 6.17 0.0
-7 6 9 1.95 1.11 2.23 0.0
-6 6 9 0.00 1.10 0.93 180.0
-5 6 9 1.59 1.19 1.20 0.0
-4 6 9 71.57 2.67 8.79 180.0
-3 6 9 23.32 1.41 5.01 180.0
-2 6 9 1.36 0.97 0.96 0.0
-1 6 9 37.27 1.60 6.07 180.0
0 6 9 537.14 7.58 23.47 180.0
1 6 9 268.06 4.41 16.04 180.0
2 6 9 39.95 1.90 6.11 180.0
3 6 9 114.54 3.13 10.50 0.0
4 6 9 40.54 1.96 6.81 180.0
5 6 9 73.77 2.60 8.73 180.0
6 6 9 27.82 2.00 4.21 180.0
7 6 9 6.48 1.64 2.73 180.0
8 6 9 35.54 3.01 5.92 180.0
-11 7 9 24.04 3.51 4.48 0.0
-10 7 9 50.80 3.78 6.45 180.0
-9 7 9 74.72 2.62 8.43 180.0
-8 7 9 10.33 1.38 3.22 180.0
-7 7 9 2.64 1.28 1.49 0.0
-6 7 9 26.53 1.80 5.33 180.0
-5 7 9 56.06 2.50 7.90 180.0
-4 7 9 223.74 5.31 15.11 180.0
-3 7 9 74.26 2.81 9.60 180.0
-2 7 9 352.88 6.44 18.79 180.0
-1 7 9 6.31 1.11 2.64 180.0
0 7 9 27.14 1.46 5.59 0.0
1 7 9 45.57 1.82 6.48 0.0
2 7 9 281.79 5.31 16.44 180.0
3 7 9 28.26 1.90 5.28 180.0
4 7 9 0.00 1.27 0.15 180.0
5 7 9 0.00 1.38 0.41 0.0
6 7 9 0.00 1.43 0.30 0.0
7 7 9 1.76 1.75 2.31 180.0
8 7 9 2.81 2.21 0.91 180.0
-11 8 9 0.00 2.38 0.18 180.0
-10 8 9 3.87 2.43 1.72 180.0
-9 8 9 10.10 1.59 3.51 180.0
-8 8 9 41.33 2.53 6.64 180.0
-7 8 9 87.48 2.99 9.61 180.0
-6 8 9 24.91 1.92 5.45 180.0
-5 8 9 12.08 1.60 3.58 180.0
-4 8 9 34.17 2.10 6.05 180.0
-3 8 9 0.41 1.44 0.31 0.0
-2 8 9 0.88 1.49 0.22 180.0
-1 8 9 58.38 2.32 7.88 180.0
0 8 9 28.64 1.74 4.64 0.0
1 8 9 1.99 1.17 2.34 180.0
2 8 9 123.68 3.60 10.87 0.0
3 8 9 60.26 4.01 8.37 0.0
4 8 9 8.19 1.62 2.88 0.0
5 8 9 24.04 1.84 4.44 180.0
6 8 9 3.75 1.56 2.56 0.0
7 8 9 2.44 2.19 1.62 0.0
-10 9 9 10.00 1.59 3.38 180.0
-9 9 9 19.89 1.79 3.90 0.0
-8 9 9 19.42 1.94 4.36 0.0
-7 9 9 0.00 2.01 0.14 0.0
-6 9 9 8.35 1.60 2.55 0.0
-5 9 9 5.44 1.57 2.43 180.0
-4 9 9 5.38 1.47 2.33 0.0
-3 9 9 194.86 5.05 13.85 0.0
-2 9 9 40.06 2.39 6.14 0.0
-1 9 9 51.78 2.88 7.05 0.0
0 9 9 70.32 2.61 8.49 0.0
1 9 9 37.32 1.87 6.92 0.0
2 9 9 0.00 1.45 1.10 180.0
3 9 9 19.07 1.99 4.46 0.0
4 9 9 45.44 2.68 5.69 0.0
5 9 9 82.48 3.20 8.40 0.0
6 9 9 0.07 1.75 1.49 0.0
7 9 9 6.15 3.50 2.65 180.0
-9 10 9 5.83 1.71 2.57 180.0
-8 10 9 0.00 1.47 0.93 0.0
-7 10 9 14.11 2.33 3.55 0.0
-6 10 9 70.18 3.09 8.17 0.0
-5 10 9 75.20 3.09 8.94 0.0
-4 10 9 0.00 1.53 0.49 0.0
-3 10 9 88.73 3.38 10.02 0.0
-2 10 9 39.01 2.44 5.68 180.0
-1 10 9 17.62 2.00 4.63 0.0
0 10 9 29.20 2.20 5.86 0.0
1 10 9 29.29 1.95 4.72 0.0
2 10 9 0.00 1.72 0.03 0.0
3 10 9 36.57 2.45 6.24 180.0
4 10 9 44.41 2.76 6.19 180.0
5 10 9 8.25 2.11 2.79 180.0
6 10 9 23.87 2.93 4.45 180.0
-9 11 9 12.13 1.92 2.76 0.0
-8 11 9 13.49 1.90 3.59 0.0
-7 11 9 1.42 1.66 1.33 0.0
-6 11 9 6.09 1.81 1.82 180.0
-5 11 9 8.45 2.37 2.88 180.0
-4 11 9 1.64 1.84 2.13 0.0
-3 11 9 11.93 1.89 4.12 180.0
-2 11 9 3.28 1.64 2.31 0.0
-1 11 9 144.90 4.44 12.47 180.0
0 11 9 40.49 2.66 6.09 180.0
1 11 9 64.00 3.25 8.05 180.0
2 11 9 2.05 1.99 2.37 180.0
3 11 9 76.98 3.79 8.39 180.0
4 11 9 59.38 3.54 7.32 180.0
5 11 9 3.30 2.08 0.89 180.0
-8 12 9 5.91 1.86 1.82 180.0
-7 12 9 5.13 1.94 2.31 0.0
-6 12 9 6.97 1.94 3.01 180.0
-5 12 9 89.54 3.67 9.67 180.0
-4 12 9 3.47 1.86 1.35 180.0
-3 12 9 97.36 3.80 9.06 180.0
-2 12 9 8.25 1.93 3.30 180.0
-1 12 9 24.79 3.13 5.12 180.0
0 12 9 7.74 1.99 3.25 180.0
1 12 9 0.00 1.74 1.02 0.0
2 12 9 15.90 3.03 3.66 180.0
3 12 9 0.00 2.05 0.04 180.0
4 12 9 11.34 2.47 2.92 0.0
-7 13 9 6.82 2.04 1.69 180.0
-6 13 9 23.19 2.42 4.85 180.0
-5 13 9 2.51 2.19 1.14 180.0
-4 13 9 1.93 2.24 1.59 180.0
-3 13 9 0.00 1.82 0.60 180.0
-2 13 9 10.09 2.78 3.33 0.0
-1 13 9 0.00 1.83 1.84 0.0
0 13 9 1.69 1.81 1.88 0.0
1 13 9 41.03 2.88 6.22 0.0
2 13 9 51.77 6.18 7.17 0.0
3 13 9 2.81 2.87 0.47 180.0
-5 14 9 32.26 2.85 5.25 0.0
-4 14 9 10.36 2.23 3.19 0.0
-3 14 9 44.44 3.26 6.52 0.0
-2 14 9 15.15 2.33 4.22 0.0
-1 14 9 0.00 2.57 0.02 0.0
0 14 9 0.32 2.04 2.15 0.0
1 14 9 7.32 3.09 2.71 0.0
2 14 9 0.00 2.56 0.00 0.0
-12 0 10 0.00 4.77 1.05 180.0
-10 0 10 146.51 9.54 12.28 180.0
-8 0 10 4.68 1.54 0.83 0.0
-6 0 10 13.59 3.09 2.89 0.0
-4 0 10 1582.32 34.62 40.02 180.0
-2 0 10 628.50 14.68 25.44 180.0
0 0 10 178.42 5.46 13.62 0.0
2 0 10 341.45 10.26 18.23 180.0
4 0 10 39.74 2.72 6.81 0.0
6 0 10 63.79 3.52 8.42 180.0
8 0 10 1.04 2.87 0.29 180.0
-12 1 10 28.42 4.15 4.87 0.0
-11 1 10 13.40 3.51 3.79 0.0
-10 1 10 0.00 2.58 0.47 180.0
-9 1 10 1.13 2.95 0.91 180.0
-8 1 10 25.39 1.83 5.03 180.0
-7 1 10 202.81 4.55 14.34 180.0
-6 1 10 73.54 2.19 8.52 180.0
-5 1 10 35.62 2.84 6.19 180.0
-4 1 10 40.07 3.76 6.23 180.0
-3 1 10 269.31 5.27 17.04 0.0
-2 1 10 216.85 5.07 15.13 180.0
-1 1 10 352.38 5.70 19.00 180.0
0 1 10 66.61 2.84 8.13 180.0
1 1 10 0.00 1.04 0.11 180.0
2 1 10 2.29 1.08 1.84 180.0
3 1 10 33.04 1.69 6.17 180.0
4 1 10 40.15 1.94 5.90 180.0
5 1 10 0.00 1.43 1.24 180.0
6 1 10 5.38 1.76 2.99 180.0
7 1 10 48.25 2.59 6.50 180.0
8 1 10 71.00 3.39 8.23 0.0
-12 2 10 28.32 4.15 4.79 180.0
-11 2 10 89.22 5.85 8.36 180.0
-10 2 10 0.95 2.41 0.39 180.0
-9 2 10 13.22 1.62 3.22 0.0
-8 2 10 11.00 1.60 3.73 0.0
-7 2 10 2.36 1.58 0.88 0.0
-6 2 10 2.63 0.96 0.29 180.0
-5 2 10 11.94 1.24 2.88 0.0
-4 2 10 0.00 2.04 1.51 180.0
-3 2 10 16.59 2.44 4.78 0.0
-2 2 10 23.56 1.92 5.40 180.0
-1 2 10 181.80 3.53 13.36 0.0
0 2 10 181.01 3.29 14.02 0.0
1 2 10 25.09 1.52 4.89 180.0
2 2 10 121.15 2.84 10.83 0.0
3 2 10 0.00 1.11 1.33 0.0
4 2 10 100.46 2.82 9.62 0.0
5 2 10 169.63 3.84 12.85 0.0
6 2 10 37.58 2.15 6.28 180.0
7 2 10 6.83 1.90 2.45 180.0
8 2 10 16.30 2.84 3.70 0.0
-12 3 10 21.60 5.89 3.81 0.0
-11 3 10 1.68 4.49 1.93 0.0
-10 3 10 39.58 2.71 6.15 0.0
-9 3 10 102.75 4.08 10.40 180.0
-8 3 10 22.63 3.79 4.27 180.0
-7 3 10 116.00 3.13 11.32 0.0
-6 3 10 1.79 1.07 0.89 180.0
-5 3 10 78.19 2.64 8.85 180.0
-4 3 10 295.69 6.29 17.68 0.0
-3 3 10 33.53 1.93 5.46 180.0
-2 3 10 101.67 2.75 9.90 0.0
-1 3 10 27.38 1.41 5.65 0.0
0 3 10 922.88 13.33 30.36 0.0
1 3 10 242.91 4.50 15.49 0.0
2 3 10 102.37 2.85 9.89 0.0
3 3 10 0.00 1.15 1.37 0.0
4 3 10 82.17 2.61 8.63 180.0
5 3 10 605.37 9.17 24.17 0.0
6 3 10 40.37 2.22 6.38 180.0
7 3 10 0.48 1.61 1.03 0.0
8 3 10 19.12 2.86 4.34 0.0
-11 4 10 8.45 2.03 2.55 180.0
-10 4 10 89.12 7.16 9.05 0.0
-9 4 10 7.25 1.98 2.61 0.0
-8 4 10 21.21 2.39 4.04 0.0
-7 4 10 24.13 1.62 4.63 0.0
-6 4 10 2.09 1.21 1.46 180.0
-5 4 10 11.64 1.39 3.70 0.0
-4 4 10 381.79 6.75 20.82 0.0
-3 4 10 32.46 1.75 6.41 0.0
-2 4 10 62.42 2.27 7.86 0.0
-1 4 10 341.48 6.31 18.20 0.0
0 4 10 191.28 3.80 13.57 180.0
1 4 10 5.08 1.12 1.97 0.0
2 4 10 3.29 1.24 1.62 180.0
3 4 10 46.34 2.07 6.41 0.0
4 4 10 22.41 1.76 4.30 180.0
5 4 10 6.56 1.55 2.76 180.0
6 4 10 30.12 2.05 4.98 180.0
7 4 10 32.29 2.61 5.70 180.0
8 4 10 28.65 2.95 5.80 0.0
-11 5 10 18.93 2.48 4.21 0.0
-10 5 10 58.29 3.69 6.93 0.0
-9 5 10 6.81 2.17 1.79 180.0
-8 5 10 2.42 1.41 1.35 0.0
-7 5 10 301.81 7.30 17.96 0.0
-6 5 10 50.85 2.23 7.25 180.0
-5 5 10 60.09 2.50 7.70 0.0
-4 5 10 9.26 1.52 3.92 0.0
-3 5 10 88.98 2.64 9.69 0.0
-2 5 10 9.54 1.58 2.67 180.0
-1 5 10 66.83 2.38 8.17 180.0
0 5 10 16.14 1.34 4.33 0.0
1 5 10 10.25 1.25 3.34 180.0
2 5 10 32.21 1.82 5.02 180.0
3 5 10 820.68 12.57 28.07 180.0
4 5 10 4.67 1.49 2.56 0.0
5 5 10 8.09 1.60 3.41 180.0
6 5 10 0.34 1.84 1.18 0.0
7 5 10 62.41 3.48 7.51 180.0
-11 6 10 17.88 5.75 3.71 0.0
-10 6 10 1.16 2.17 1.39 180.0
-9 6 10 15.95 2.59 4.40 180.0
-8 6 10 13.08 1.68 3.22 180.0
-7 6 10 3.75 2.22 1.32 180.0
-6 6 10 0.96 1.23 1.04 180.0
-5 6 10 0.61 1.16 1.34 0.0
-4 6 10 3.34 1.39 1.38 180.0
-3 6 10 526.87 10.53 23.67 180.0
-2 6 10 47.60 2.23 6.35 0.0
-1 6 10 176.31 4.03 12.78 180.0
0 6 10 73.37 2.28 9.12 180.0
1 6 10 56.73 3.20 7.69 180.0
2 6 10 27.94 2.06 6.39 180.0
3 6 10 0.08 1.66 1.64 180.0
4 6 10 1.47 1.59 2.23 180.0
5 6 10 18.26 1.88 3.62 180.0
6 6 10 2.58 1.72 1.92 0.0
7 6 10 17.88 2.33 4.10 0.0
-10 7 10 1.05 3.79 2.35 0.0
-9 7 10 6.13 2.97 2.31 180.0
-8 7 10 2.34 1.36 1.95 0.0
-7 7 10 10.46 1.53 2.90 180.0
-6 7 10 8.86 1.58 3.66 180.0
-5 7 10 95.63 3.22 9.51 180.0
-4 7 10 17.85 1.69 4.91 180.0
-3 7 10 11.17 1.65 2.89 0.0
-2 7 10 6.62 1.60 3.58 180.0
-1 7 10 51.49 2.49 8.04 180.0
0 7 10 124.99 3.36 12.44 180.0
1 7 10 244.72 5.29 16.09 0.0
2 7 10 5.02 1.59 2.03 180.0
3 7 10 43.78 2.51 6.08 0.0
4 7 10 56.78 2.64 7.36 0.0
5 7 10 68.59 2.97 7.71 0.0
6 7 10 18.73 2.38 4.61 0.0
7 7 10 8.94 3.07 2.66 0.0
-10 8 10 0.00 3.65 1.87 180.0
-9 8 10 0.40 1.36 0.52 0.0
-8 8 10 2.40 1.44 1.91 180.0
-7 8 10 0.00 1.84 0.87 180.0
-6 8 10 0.00 1.45 0.68 180.0
-5 8 10 15.47 1.86 3.74 0.0
-4 8 10 20.11 1.89 4.53 180.0
-3 8 10 23.24 1.90 3.90 0.0
-2 8 10 38.94 3.59 7.26 0.0
-1 8 10 173.17 4.79 13.57 0.0
0 8 10 18.12 1.92 4.52 0.0
1 8 10 66.15 4.08 7.62 0.0
2 8 10 23.18 2.07 4.71 0.0
3 8 10 90.99 4.42 8.75 0.0
4 8 10 17.59 2.21 4.56 0.0
5 8 10 5.06 2.10 2.43 0.0
6 8 10 12.01 2.28 3.58 0.0
-9 9 10 3.84 2.36 2.77 180.0
-8 9 10 25.24 1.96 4.46 180.0
-7 9 10 0.29 1.41 0.80 0.0
-6 9 10 56.45 3.52 7.61 0.0
-5 9 10 12.41 1.80 3.72 0.0
-4 9 10 8.67 1.72 1.99 0.0
-3 9 10 59.02 2.81 7.54 0.0
-2 9 10 7.27 1.60 2.79 0.0
-1 9 10 1.54 1.60 1.35 0.0
0 9 10 9.10 1.83 2.58 0.0
1 9 10 0.05 4.07 0.77 0.0
2 9 10 17.40 2.78 4.08 0.0
3 9 10 52.48 2.82 6.87 180.0
4 9 10 65.76 3.25 7.68 180.0
5 9 10 138.07 4.48 11.13 180.0
6 9 10 11.92 3.07 3.81 180.0
-9 10 10 0.00 1.49 0.00 0.0
-8 10 10 0.00 1.53 0.64 0.0
-7 10 10 7.65 1.84 2.70 0.0
-6 10 10 0.00 1.57 0.32 180.0
-5 10 10 1.34 1.69 0.80 180.0
-4 10 10 4.71 1.73 1.45 0.0
-3 10 10 1.86 1.60 1.88 0.0
-2 10 10 0.00 1.69 1.33 180.0
-1 10 10 71.68 3.25 8.29 180.0
0 10 10 38.71 2.53 6.64 180.0
1 10 10 224.28 7.62 15.35 180.0
2 10 10 39.25 3.56 5.96 180.0
3 10 10 9.86 5.89 3.45 180.0
4 10 10 9.50 2.37 2.59 180.0
5 10 10 0.00 3.10 0.53 0.0
-8 11 10 1.39 2.31 1.18 180.0
-7 11 10 15.92 2.40 3.68 0.0
-6 11 10 0.71 1.60 0.05 180.0
-5 11 10 32.98 2.44 5.37 180.0
-4 11 10 29.14 3.17 4.73 180.0
-3 11 10 139.64 4.57 11.93 180.0
-2 11 10 28.05 2.42 5.02 180.0
-1 11 10 0.00 1.67 0.72 0.0
0 11 10 19.37 2.14 4.15 180.0
1 11 10 0.00 2.38 0.72 180.0
2 11 10 2.95 2.43 1.15 180.0
3 11 10 47.06 4.07 5.66 0.0
4 11 10 1.53 4.07 1.58 180.0
-7 12 10 1.24 1.84 0.11 0.0
-6 12 10 1.11 1.84 0.96 180.0
-5 12 10 15.98 2.19 3.96 180.0
-4 12 10 47.74 2.95 6.93 0.0
-3 12 10 10.87 2.06 2.51 0.0
-2 12 10 0.00 1.77 0.63 180.0
-1 12 10 4.34 1.87 1.67 180.0
0 12 10 1.38 1.86 2.26 0.0
1 12 10 20.04 5.47 3.80 0.0
2 12 10 42.83 3.87 6.14 0.0
3 12 10 0.00 4.49 1.46 0.0
-5 13 10 5.81 2.10 2.10 0.0
-4 13 10 12.11 3.05 3.36 0.0
-3 13 10 0.00 1.97 0.90 180.0
-2 13 10 31.43 2.72 5.25 0.0
-1 13 10 48.56 3.15 7.25 0.0
0 13 10 41.99 3.84 5.82 0.0
1 13 10 0.00 2.56 0.76 180.0
-11 0 11 47.72 6.74 6.01 180.0
-9 0 11 0.00 3.37 0.37 0.0
-7 0 11 172.61 5.35 13.01 180.0
-5 0 11 70.29 3.27 8.19 180.0
-3 0 11 137.54 4.79 11.57 0.0
-1 0 11 932.67 30.03 31.40 180.0
1 0 11 99.25 4.44 9.68 180.0
3 0 11 48.57 5.61 6.41 180.0
5 0 11 3.60 2.36 2.63 180.0
7 0 11 3.79 2.98 1.50 180.0
-11 1 11 53.30 4.66 6.61 180.0
-10 1 11 7.36 5.05 3.08 180.0
-9 1 11 0.83 1.92 0.40 0.0
-8 1 11 67.58 3.75 8.05 180.0
-7 1 11 1.07 0.99 0.67 0.0
-6 1 11 6.80 1.21 2.82 0.0
-5 1 11 50.78 2.08 7.84 0.0
-4 1 11 705.42 11.73 27.35 180.0
-3 1 11 18.75 1.80 4.74 0.0
-2 1 11 4.15 1.44 1.81 180.0
-1 1 11 124.79 3.85 11.02 0.0
0 1 11 64.39 2.91 8.33 180.0
1 1 11 97.02 3.12 10.13 0.0
2 1 11 8.24 1.59 2.87 0.0
3 1 11 41.05 2.82 6.52 0.0
4 1 11 33.12 1.98 5.72 180.0
5 1 11 77.68 2.97 8.09 0.0
6 1 11 86.01 3.28 9.07 0.0
7 1 11 2.36 1.93 1.18 0.0
-11 2 11 9.96 3.57 2.22 180.0
-10 2 11 1.85 3.37 0.58 180.0
-9 2 11 18.59 2.10 3.45 180.0
-8 2 11 51.01 2.72 6.68 180.0
-7 2 11 24.66 1.53 5.21 0.0
-6 2 11 23.73 1.70 4.66 180.0
-5 2 11 21.63 1.78 4.25 0.0
-4 2 11 7.92 1.50 3.84 180.0
-3 2 11 11.78 2.32 2.59 0.0
-2 2 11 30.58 1.78 6.15 0.0
-1 2 11 35.03 2.23 6.17 180.0
0 2 11 1.90 1.35 1.23 0.0
1 2 11 28.47 2.35 4.88 0.0
2 2 11 122.51 3.69 11.12 0.0
3 2 11 5.31 1.55 2.29 0.0
4 2 11 1.06 1.56 1.42 0.0
5 2 11 94.95 3.32 8.78 0.0
6 2 11 0.00 1.92 0.51 180.0
7 2 11 4.64 3.68 2.10 0.0
-11 3 11 36.21 6.46 6.79 180.0
-10 3 11 55.22 4.77 7.93 0.0
-9 3 11 32.36 2.80 5.34 0.0
-8 3 11 16.36 1.18 3.80 0.0
-7 3 11 8.82 1.29 2.54 0.0
-6 3 11 14.21 2.01 4.23 0.0
-5 3 11 4.40 1.21 2.94 180.0
-4 3 11 270.79 6.07 16.22 0.0
-3 3 11 116.06 3.09 10.94 180.0
-2 3 11 339.42 6.38 18.76 0.0
-1 3 11 4.46 1.36 3.08 180.0
0 3 11 39.57 2.05 6.71 180.0
1 3 11 10.90 1.87 3.81 0.0
2 3 11 47.76 2.84 6.88 0.0
3 3 11 71.98 2.67 9.03 0.0
4 3 11 47.74 2.43 7.30 180.0
5 3 11 10.89 1.94 3.12 0.0
6 3 11 0.00 1.80 0.59 180.0
7 3 11 22.11 2.81 4.22 180.0
-11 4 11 0.00 4.21 1.81 180.0
-10 4 11 2.06 1.78 0.23 180.0
-9 4 11 14.01 3.09 3.14 180.0
-8 4 11 1.55 1.48 0.59 0.0
-7 4 11 21.42 1.67 4.76 0.0
-6 4 11 2.17 1.18 1.65 0.0
-5 4 11 0.00 1.21 0.73 0.0
-4 4 11 2.50 1.39 2.61 180.0
-3 4 11 57.67 2.32 6.83 180.0
-2 4 11 15.04 1.57 4.20 0.0
-1 4 11 63.11 2.41 8.93 0.0
0 4 11 0.26 1.22 0.72 180.0
1 4 11 5.84 1.73 3.04 0.0
2 4 11 6.27 2.08 3.03 180.0
3 4 11 37.58 2.41 5.90 180.0
4 4 11 24.31 2.13 4.91 180.0
5 4 11 22.03 2.16 4.57 180.0
6 4 11 0.00 2.05 0.62 180.0
7 4 11 9.26 4.21 2.55 180.0
-10 5 11 6.76 2.01 2.64 0.0
-9 5 11 0.00 1.87 0.79 0.0
-8 5 11 39.69 1.97 7.14 180.0
-7 5 11 0.00 1.25 0.43 180.0
-6 5 11 6.05 1.41 2.81 180.0
-5 5 11 38.20 2.19 5.74 0.0
-4 5 11 1.10 1.36 1.72 180.0
-3 5 11 26.03 1.94 5.21 180.0
-2 5 11 1.97 1.42 1.07 0.0
-1 5 11 160.53 4.58 13.00 180.0
0 5 11 0.00 1.51 1.17 180.0
1 5 11 0.00 1.67 0.98 0.0
2 5 11 5.78 1.89 1.30 180.0
3 5 11 0.00 1.71 0.50 0.0
4 5 11 4.92 2.43 1.80 180.0
5 5 11 30.40 2.61 6.07 180.0
6 5 11 0.00 2.58 1.23 0.0
-10 6 11 16.60 2.54 4.18 180.0
-9 6 11 131.37 7.58 10.60 0.0
-8 6 11 32.26 1.94 5.63 0.0
-7 6 11 4.61 1.32 1.87 180.0
-6 6 11 10.31 1.63 2.40 180.0
-5 6 11 0.00 1.77 1.41 180.0
-4 6 11 18.06 1.77 3.94 180.0
-3 6 11 7.41 3.27 2.38 0.0
-2 6 11 94.58 3.38 9.87 0.0
-1 6 11 43.33 2.58 6.22 0.0
0 6 11 22.21 2.14 4.47 180.0
1 6 11 3.20 1.77 1.76 0.0
2 6 11 2.39 1.97 2.52 180.0
3 6 11 39.01 3.00 5.90 0.0
4 6 11 178.55 4.98 12.43 0.0
5 6 11 0.79 2.37 1.24 180.0
6 6 11 151.93 5.56 11.40 0.0
-10 7 11 0.56 2.34 1.44 180.0
-9 7 11 0.00 2.17 0.16 0.0
-8 7 11 0.76 1.47 1.47 180.0
-7 7 11 13.08 1.65 3.30 180.0
-6 7 11 146.40 4.19 11.87 0.0
-5 7 11 68.74 3.00 8.33 0.0
-4 7 11 5.02 1.60 2.53 180.0
-3 7 11 0.00 1.63 0.76 0.0
-2 7 11 0.00 1.47 0.43 0.0
-1 7 11 2.75 1.60 2.06 0.0
0 7 11 122.86 4.95 11.14 0.0
1 7 11 149.34 4.84 12.57 0.0
2 7 11 14.37 2.70 3.68 0.0
3 7 11 6.45 2.23 2.60 180.0
4 7 11 8.77 2.53 2.97 0.0
5 7 11 3.14 2.48 0.79 180.0
-9 8 11 60.62 4.50 7.29 0.0
-8 8 11 7.32 1.57 2.23 0.0
-7 8 11 49.96 2.47 6.70 180.0
-6 8 11 0.25 1.41 0.52 0.0
-5 8 11 3.87 1.56 1.90 0.0
-4 8 11 11.99 2.17 2.99 0.0
-3 8 11 19.25 2.10 4.41 0.0
-2 8 11 17.16 1.93 3.73 0.0
-1 8 11 5.20 1.76 2.23 0.0
0 8 11 104.16 4.71 10.24 180.0
1 8 11 7.72 2.28 2.97 180.0
2 8 11 21.36 2.98 4.30 180.0
3 8 11 2.74 2.10 1.73 0.0
4 8 11 89.06 4.29 8.18 180.0
5 8 11 11.08 2.66 2.91 180.0
-8 9 11 3.76 1.71 1.39 0.0
-7 9 11 0.58 1.45 0.64 180.0
-6 9 11 3.08 1.64 2.12 0.0
-5 9 11 2.66 1.65 1.83 180.0
-4 9 11 136.85 4.37 11.00 180.0
-3 9 11 35.28 2.51 5.62 180.0
-2 9 11 41.15 2.58 6.86 180.0
-1 9 11 2.64 1.64 0.87 0.0
0 9 11 8.73 2.43 2.74 180.0
1 9 11 26.05 3.16 5.20 180.0
2 9 11 24.49 6.18 4.37 180.0
3 9 11 55.30 4.26 8.14 180.0
4 9 11 3.78 2.98 1.85 0.0
-8 10 11 61.00 3.43 6.98 180.0
-7 10 11 36.68 2.62 5.92 180.0
-6 10 11 11.31 2.01 3.36 180.0
-5 10 11 0.00 1.60 0.20 180.0
-4 10 11 6.54 1.90 2.37 180.0
-3 10 11 21.46 2.48 4.84 180.0
-2 10 11 0.00 1.83 0.64 0.0
-1 10 11 7.00 2.38 2.79 180.0
0 10 11 6.28 2.48 2.19 180.0
1 10 11 4.72 2.48 2.60 180.0
2 10 11 55.66 4.11 7.16 0.0
3 10 11 0.00 2.56 0.46 180.0
-6 11 11 0.00 1.66 0.56 0.0
-5 11 11 12.60 2.14 3.31 0.0
-4 11 11 36.98 3.49 5.29 0.0
-3 11 11 1.71 1.93 1.50 0.0
-2 11 11 38.47 2.75 5.41 0.0
-1 11 11 24.03 3.23 5.17 0.0
0 11 11 0.60 2.28 0.89 0.0
1 11 11 0.00 2.56 0.76 0.0
2 11 11 15.57 3.27 3.28 0.0
-5 12 11 30.82 3.30 5.00 0.0
-4 12 11 10.56 2.94 2.35 180.0
-3 12 11 0.00 1.86 1.24 180.0
-2 12 11 60.16 3.38 7.81 0.0
-1 12 11 47.81 3.91 5.43 0.0
0 12 11 22.45 3.23 3.84 0.0
1 12 11 28.40 4.77 4.28 0.0
-10 0 12 1.37 4.49 0.56 0.0
-8 0 12 236.89 6.91 14.95 180.0
-6 0 12 0.00 1.44 0.25 0.0
-4 0 12 186.00 5.99 13.37 180.0
-2 0 12 28.07 3.37 4.82 180.0
0 0 12 161.91 5.99 13.48 0.0
2 0 12 1.41 2.16 1.53 180.0
4 0 12 0.94 2.95 1.74 180.0
6 0 12 13.45 4.49 3.11 0.0
-10 1 12 10.46 3.27 2.48 0.0
-9 1 12 4.34 3.01 2.51 0.0
-8 1 12 3.08 2.43 1.39 180.0
-7 1 12 1.36 1.07 2.05 180.0
-6 1 12 7.28 1.26 2.46 180.0
-5 1 12 0.53 1.17 0.24 180.0
-4 1 12 30.35 2.00 5.76 0.0
-3 1 12 0.00 1.61 1.33 0.0
-2 1 12 14.22 1.77 3.42 0.0
-1 1 12 0.00 1.44 0.58 0.0
0 1 12 2.07 2.67 2.13 180.0
1 1 12 146.99 4.11 12.02 180.0
2 1 12 8.67 1.83 2.94 0.0
3 1 12 39.92 2.52 6.25 0.0
4 1 12 4.75 1.90 2.14 0.0
5 1 12 19.97 4.77 4.30 180.0
6 1 12 0.23 2.87 0.43 0.0
-10 2 12 34.81 5.89 5.86 0.0
-9 2 12 0.00 2.39 0.14 0.0
-8 2 12 0.24 1.10 0.88 180.0
-7 2 12 46.17 2.34 7.04 0.0
-6 2 12 3.01 1.33 1.55 180.0
-5 2 12 0.00 1.25 0.01 180.0
-4 2 12 0.00 2.32 0.70 0.0
-3 2 12 0.00 1.28 0.13 180.0
-2 2 12 4.99 1.39 1.59 0.0
-1 2 12 53.97 2.44 7.46 0.0
0 2 12 37.39 2.50 5.60 180.0
1 2 12 13.64 1.76 3.90 0.0
2 2 12 74.98 3.10 8.61 180.0
3 2 12 0.11 1.75 1.69 180.0
4 2 12 52.75 3.06 7.26 180.0
5 2 12 52.90 4.07 6.66 0.0
6 2 12 2.86 2.96 2.78 180.0
-10 3 12 0.00 4.21 1.78 180.0
-9 3 12 46.94 3.51 6.51 180.0
-8 3 12 72.73 2.53 8.37 180.0
-7 3 12 5.61 1.32 2.33 0.0
-6 3 12 32.67 2.34 5.16 180.0
-5 3 12 20.48 1.79 4.09 0.0
-4 3 12 42.51 2.35 6.90 0.0
-3 3 12 183.69 4.22 13.97 180.0
-2 3 12 109.10 3.65 10.33 180.0
-1 3 12 3.29 1.43 1.93 0.0
0 3 12 81.87 3.41 8.79 180.0
1 3 12 3.96 1.93 3.42 180.0
2 3 12 3.15 1.78 2.16 180.0
3 3 12 0.00 1.68 0.73 180.0
4 3 12 12.86 2.23 3.17 180.0
5 3 12 24.27 3.37 4.42 180.0
-10 4 12 9.31 4.07 3.23 0.0
-9 4 12 4.41 1.95 2.33 180.0
-8 4 12 13.65 1.89 2.94 0.0
-7 4 12 0.19 1.25 1.17 180.0
-6 4 12 23.96 1.84 4.66 180.0
-5 4 12 206.07 5.50 15.17 180.0
-4 4 12 36.88 2.30 6.38 0.0
-3 4 12 93.61 3.21 9.86 180.0
-2 4 12 99.64 3.81 9.10 0.0
-1 4 12 79.19 3.83 8.79 180.0
0 4 12 0.00 1.60 1.73 180.0
1 4 12 77.05 4.66 8.88 180.0
2 4 12 31.84 2.43 5.51 0.0
3 4 12 0.00 1.78 1.99 0.0
4 4 12 18.24 5.03 3.66 0.0
5 4 12 10.34 4.21 4.11 0.0
-9 5 12 3.47 2.67 2.05 180.0
-8 5 12 2.83 2.44 1.86 180.0
-7 5 12 2.55 1.31 2.22 0.0
-6 5 12 17.26 1.75 3.48 0.0
-5 5 12 1.74 1.52 1.07 180.0
-4 5 12 25.18 2.56 4.74 0.0
-3 5 12 5.23 1.69 1.57 180.0
-2 5 12 7.21 1.67 2.48 180.0
-1 5 12 79.81 3.87 9.65 0.0
0 5 12 70.09 3.33 8.08 0.0
1 5 12 181.32 5.38 13.67 0.0
2 5 12 1.96 1.92 1.39 180.0
3 5 12 85.22 3.55 9.10 0.0
4 5 12 39.71 3.28 5.90 0.0
5 5 12 15.44 4.07 2.57 0.0
-9 6 12 3.48 2.34 2.03 0.0
-8 6 12 0.00 1.17 1.11 180.0
-7 6 12 7.50 1.57 2.52 180.0
-6 6 12 13.45 1.77 2.86 0.0
-5 6 12 54.82 2.72 7.73 0.0
-4 6 12 9.38 1.89 2.67 0.0
-3 6 12 341.17 8.24 17.94 0.0
-2 6 12 1.17 1.67 0.27 180.0
-1 6 12 71.23 3.84 8.89 0.0
0 6 12 1.25 2.16 1.87 0.0
1 6 12 6.80 2.56 2.35 0.0
2 6 12 50.07 3.15 7.21 0.0
3 6 12 0.00 2.09 0.53 180.0
4 6 12 7.05 2.58 3.08 0.0
-9 7 12 24.69 3.93 4.03 0.0
-8 7 12 19.37 1.79 4.69 0.0
-7 7 12 21.39 1.90 4.19 0.0
-6 7 12 26.66 2.04 4.92 0.0
-5 7 12 0.00 1.56 0.91 0.0
-4 7 12 0.65 1.64 0.64 0.0
-3 7 12 47.09 2.72 6.21 0.0
-2 7 12 7.15 1.82 1.64 180.0
-1 7 12 51.07 3.56 6.79 180.0
0 7 12 6.46 2.38 2.54 0.0
1 7 12 43.45 3.47 6.11 180.0
2 7 12 74.18 4.64 8.54 180.0
3 7 12 47.99 3.97 7.33 180.0
4 7 12 0.00 2.72 0.11 0.0
-8 8 12 6.57 1.78 2.51 0.0
-7 8 12 13.64 2.08 3.60 180.0
-6 8 12 12.23 1.80 3.05 0.0
-5 8 12 31.21 2.37 5.35 180.0
-4 8 12 8.17 1.86 3.42 180.0
-3 8 12 92.99 3.67 8.84 180.0
-2 8 12 163.84 4.89 12.44 180.0
-1 8 12 1.25 2.16 1.75 180.0
0 8 12 17.71 2.67 5.58 180.0
1 8 12 11.70 2.87 3.82 180.0
2 8 12 9.66 2.87 3.78 180.0
3 8 12 17.81 3.36 3.61 0.0
-7 9 12 8.30 2.42 2.69 180.0
-6 9 12 31.61 2.42 5.49 180.0
-5 9 12 38.92 2.60 5.87 180.0
-4 9 12 0.00 1.69 0.11 0.0
-3 9 12 28.16 2.46 5.27 0.0
-2 9 12 48.74 2.95 7.06 180.0
-1 9 12 23.97 3.03 4.57 180.0
0 9 12 0.30 3.79 0.04 0.0
1 9 12 0.00 2.28 0.53 0.0
2 9 12 1.90 3.09 1.35 0.0
-6 10 12 1.66 2.71 0.74 0.0
-5 10 12 6.67 1.94 1.97 0.0
-4 10 12 10.73 2.07 3.54 0.0
-3 10 12 0.00 1.69 0.55 180.0
-2 10 12 0.00 2.22 0.29 0.0
-1 10 12 82.57 4.64 8.22 0.0
0 10 12 127.19 5.63 10.85 0.0
1 10 12 7.08 3.23 1.02 0.0
-4 11 12 16.56 2.35 4.52 0.0
-3 11 12 39.07 2.80 5.54 0.0
-2 11 12 6.11 2.63 2.09 0.0
-1 11 12 0.00 2.49 0.69 0.0
-9 0 13 208.83 12.07 13.56 0.0
-7 0 13 3.39 2.53 0.44 180.0
-5 0 13 25.16 3.09 4.84 0.0
-3 0 13 1.34 2.25 0.84 0.0
-1 0 13 48.03 3.44 6.52 0.0
1 0 13 0.60 2.36 1.45 0.0
3 0 13 8.94 4.77 2.97 0.0
-9 1 13 2.81 3.37 1.93 0.0
-8 1 13 3.73 1.27 1.14 180.0
-7 1 13 12.61 1.48 3.36 0.0
-6 1 13 0.02 1.37 0.02 180.0
-5 1 13 5.78 1.52 2.59 0.0
-4 1 13 1.01 1.41 1.67 0.0
-3 1 13 0.00 1.58 1.89 180.0
-2 1 13 8.00 1.71 2.48 180.0
-1 1 13 6.94 2.23 2.68 0.0
0 1 13 1.64 1.59 1.40 0.0
1 1 13 0.00 1.62 0.24 180.0
2 1 13 0.00 1.64 0.25 0.0
3 1 13 53.32 3.02 6.89 180.0
4 1 13 1.86 2.76 2.15 180.0
-9 2 13 35.83 4.91 5.27 0.0
-8 2 13 0.25 2.18 1.19 180.0
-7 2 13 47.45 2.58 6.74 180.0
-6 2 13 19.21 1.75 4.25 180.0
-5 2 13 8.73 1.60 2.96 0.0
-4 2 13 0.00 1.50 0.65 180.0
-3 2 13 134.01 4.07 11.40 180.0
-2 2 13 1.15 1.60 2.15 180.0
-1 2 13 0.94 1.69 1.58 180.0
0 2 13 131.29 7.27 11.61 180.0
1 2 13 18.81 1.99 3.54 180.0
2 2 13 27.55 2.32 5.54 180.0
3 2 13 24.15 2.69 4.59 180.0
4 2 13 14.34 3.37 4.02 180.0
-9 3 13 5.25 2.03 2.25 180.0
-8 3 13 58.75 2.50 7.37 0.0
-7 3 13 0.00 2.15 0.11 0.0
-6 3 13 40.24 3.14 6.19 180.0
-5 3 13 75.29 6.10 8.54 180.0
-4 3 13 0.00 1.50 0.23 0.0
-3 3 13 94.91 3.54 9.84 180.0
-2 3 13 2.67 2.53 1.24 180.0
-1 3 13 3.20 1.81 1.81 0.0
0 3 13 50.24 3.01 7.15 180.0
1 3 13 0.00 1.99 0.68 180.0
2 3 13 6.35 1.98 2.31 180.0
3 3 13 0.00 2.04 0.51 0.0
4 3 13 12.46 3.03 3.63 0.0
-9 4 13 3.35 2.53 0.77 0.0
-8 4 13 39.59 2.98 5.69 180.0
-7 4 13 17.75 3.06 4.12 180.0
-6 4 13 1.32 1.90 1.11 180.0
-5 4 13 10.48 1.75 3.14 0.0
-4 4 13 12.05 2.12 3.54 0.0
-3 4 13 41.48 2.90 7.00 180.0
-2 4 13 1.68 1.98 1.72 0.0
-1 4 13 50.00 3.47 6.71 0.0
0 4 13 12.43 2.14 4.10 0.0
1 4 13 62.49 3.34 7.49 0.0
2 4 13 48.10 3.09 6.35 0.0
3 4 13 52.12 3.53 6.43 0.0
4 4 13 2.77 6.32 2.37 0.0
-8 5 13 8.16 1.56 2.74 0.0
-7 5 13 1.04 1.43 1.45 180.0
-6 5 13 12.97 1.77 3.58 0.0
-5 5 13 28.48 2.25 4.77 180.0
-4 5 13 88.74 4.71 9.12 0.0
-3 5 13 71.68 3.21 8.31 0.0
-2 5 13 59.20 3.47 7.65 0.0
-1 5 13 20.72 2.67 4.56 0.0
0 5 13 15.74 2.67 3.78 0.0
1 5 13 2.47 2.28 0.74 180.0
2 5 13 24.63 2.75 4.24 0.0
3 5 13 11.94 2.50 2.97 180.0
-8 6 13 0.76 1.52 1.14 0.0
-7 6 13 1.52 1.82 0.39 0.0
-6 6 13 21.21 2.49 4.41 0.0
-5 6 13 11.16 2.03 3.93 0.0
-4 6 13 26.67 2.27 5.52 180.0
-3 6 13 4.81 1.86 1.95 0.0
-2 6 13 31.48 2.96 4.96 180.0
-1 6 13 4.75 2.28 2.71 0.0
0 6 13 0.00 2.16 1.00 0.0
1 6 13 29.60 3.18 5.63 180.0
2 6 13 5.84 2.67 2.43 180.0
3 6 13 4.37 3.09 2.98 180.0
-7 7 13 0.00 2.84 1.71 180.0
-6 7 13 17.76 2.43 3.45 180.0
-5 7 13 18.61 2.06 3.48 180.0
-4 7 13 87.87 3.57 9.32 180.0
-3 7 13 16.23 2.46 3.22 0.0
-2 7 13 24.42 2.96 4.79 180.0
-1 7 13 15.98 2.76 3.72 180.0
0 7 13 121.39 5.43 9.58 180.0
1 7 13 0.92 2.56 0.81 180.0
2 7 13 5.92 2.63 2.48 180.0
-6 8 13 3.72 2.86 2.01 180.0
-5 8 13 0.71 1.84 0.98 0.0
-4 8 13 0.10 1.81 1.28 0.0
-3 8 13 0.00 1.96 0.33 0.0
-2 8 13 2.32 2.28 1.33 180.0
-1 8 13 1.40 2.38 0.21 180.0
0 8 13 2.53 5.47 2.21 180.0
1 8 13 18.32 3.37 4.54 180.0
-5 9 13 0.28 4.91 0.76 0.0
-4 9 13 2.13 1.73 1.45 180.0
-3 9 13 1.60 2.81 1.45 180.0
-2 9 13 108.96 5.11 9.50 0.0
-1 9 13 13.52 2.96 3.94 0.0
0 9 13 40.02 5.89 5.16 0.0
-8 0 14 48.84 3.18 7.00 180.0
-6 0 14 1.65 1.98 1.16 0.0
-4 0 14 124.62 6.74 10.20 0.0
-2 0 14 42.11 3.44 6.04 180.0
0 0 14 3.79 2.38 2.31 0.0
2 0 14 18.81 3.93 4.58 180.0
-8 1 14 9.38 1.58 2.04 0.0
-7 1 14 90.61 3.24 8.63 0.0
-6 1 14 12.10 1.82 3.08 180.0
-5 1 14 48.76 2.69 6.78 180.0
-4 1 14 22.13 2.46 4.45 180.0
-3 1 14 39.75 3.07 6.52 0.0
-2 1 14 21.46 3.41 4.40 180.0
-1 1 14 8.13 1.81 3.32 180.0
0 1 14 94.61 3.55 9.15 180.0
1 1 14 3.82 1.86 1.22 180.0
2 1 14 32.58 2.89 5.02 180.0
-7 2 14 0.73 1.47 1.25 180.0
-6 2 14 7.68 1.63 2.47 180.0
-5 2 14 17.38 2.19 3.20 0.0
-4 2 14 0.13 1.67 1.35 0.0
-3 2 14 95.43 4.37 9.48 180.0
-2 2 14 40.03 3.07 5.49 180.0
-1 2 14 3.73 1.91 2.05 180.0
0 2 14 4.54 1.86 2.40 0.0
1 2 14 3.70 1.90 2.23 0.0
2 2 14 3.54 2.54 1.32 180.0
-7 3 14 0.91 1.56 0.32 0.0
-6 3 14 8.48 1.71 2.38 180.0
-5 3 14 7.16 1.69 2.20 180.0
-4 3 14 7.93 1.84 2.97 0.0
-3 3 14 16.12 2.48 3.91 0.0
-2 3 14 24.87 4.49 4.25 0.0
-1 3 14 0.00 1.98 0.71 0.0
0 3 14 0.00 1.98 0.75 180.0
1 3 14 36.51 3.18 5.76 0.0
2 3 14 8.05 2.46 2.99 0.0
-7 4 14 6.17 1.68 1.56 180.0
-6 4 14 13.08 1.86 3.39 0.0
-5 4 14 31.42 2.30 5.05 0.0
-4 4 14 46.40 2.75 6.70 0.0
-3 4 14 0.47 1.88 0.47 180.0
-2 4 14 0.00 2.53 0.80 0.0
-1 4 14 4.51 2.67 2.03 0.0
0 4 14 18.19 2.78 4.00 0.0
1 4 14 3.65 2.48 0.68 0.0
-6 5 14 8.19 1.94 2.80 0.0
-5 5 14 0.00 1.60 1.32 180.0
-4 5 14 38.42 2.62 5.63 180.0
-3 5 14 4.59 2.16 1.87 180.0
-2 5 14 37.86 4.49 5.44 180.0
-1 5 14 6.05 3.37 3.52 180.0
0 5 14 7.58 2.56 2.84 0.0
1 5 14 8.42 2.81 3.03 180.0
-5 6 14 2.01 1.84 1.11 180.0
-4 6 14 8.46 1.82 3.42 180.0
-3 6 14 1.22 2.16 2.07 0.0
-2 6 14 33.60 3.16 6.02 180.0
-1 6 14 54.73 3.95 7.27 180.0
0 6 14 0.00 4.49 0.20 180.0
-4 7 14 63.88 3.84 8.36 180.0
-3 7 14 0.00 2.08 0.67 0.0
-2 7 14 12.66 4.21 3.46 180.0
-1 7 14 16.76 2.96 3.38 0.0
-5 0 15 22.17 3.37 5.00 180.0
-3 0 15 4.48 3.37 1.95 180.0
-1 0 15 21.31 3.23 4.06 180.0
-5 1 15 3.65 1.98 1.83 180.0
-4 1 15 25.14 2.78 4.69 180.0
-3 1 15 2.03 2.18 0.21 180.0
-2 1 15 13.09 2.30 2.71 0.0
-1 1 15 4.11 2.07 0.99 180.0
-4 2 15 7.89 3.37 2.71 0.0
-3 2 15 79.69 4.26 8.47 0.0
-2 2 15 9.08 2.48 3.48 0.0
-1 2 15 16.84 6.32 3.98 0.0
-4 3 15 0.00 1.88 0.33 180.0
-3 3 15 22.21 3.37 3.76 0.0
-2 3 15 8.39 2.48 2.99 0.0
 
